# Supplementary material for: Essential Genes for In Vitro Growth of the Endophyte Herbaspirillum seropedicae SmR1 as Revealed by Transposon Insertion Site Sequencing
Source: Appl Environ Microbiol. 2016 Oct 27;82(22):6664–71. doi: 10.1128/AEM.02281-16 (PMC5086560; doi:10.1128/AEM.02281-16)
Supplement: Supplemental material [file AEM.02281-16_zam999117516sd2.xlsx]

## Sheet: Table S1
	Table S1. Genes in the f H. seropedicae SmR1 genome lacking unique TA insertion site flanking sequences.
Locus tag	Historical locus tag	Start	Stop	Strand	Length	Gene	Product
HSERO_RS00320	Hsero_0065	78254	78976	+	723	glnQ	glutamine ABC transporter ATPase
HSERO_RS00410	Hsero_0082	97578	97823	-	246	-	hypothetical protein
HSERO_RS00445	Hsero_0089	104133	104402	+	270	ptsH	phosphocarrier protein HPr
HSERO_RS00680	Hsero_0136	144199	144312	+	114	rpmJ	50S ribosomal protein L36
HSERO_RS00745	Hsero_0149	156281	156742	-	462	-	hypothetical protein
HSERO_RS24055	Hsero_0190	201145	201366	-	222	-	hypothetical protein
HSERO_RS24060	Hsero_0202	215425	215529	-	105	-	hypothetical protein
HSERO_RS02385	Hsero_0478	521296	521372	+	77	trnI	tRNA-Ile
HSERO_RS02390	Hsero_0479	521380	521455	+	76	trnA	tRNA-Ala
HSERO_RS02395	Hsero_0480	521876	524355	+	2480	rrlA	23S ribosomal RNA
HSERO_RS02400	Hsero_0481	524747	524860	+	114	rrfA	5S ribosomal RNA
HSERO_RS02790	Hsero_0554	611776	611985	-	210	-	general stress protein
HSERO_RS03795	Hsero_0760	838891	839148	-	258	-	hypothetical protein
HSERO_RS04020	Hsero_0803	879871	880104	+	234	-	hypothetical protein
HSERO_RS04725	Hsero_0944	1034095	1034361	+	267	-	hypothetical protein
HSERO_RS05940	Hsero_1183	1348749	1348985	-	237	rpmB	50S ribosomal protein L28
HSERO_RS06400	Hsero_1275	1445177	1445404	-	228	-	hypothetical protein
HSERO_RS07920	Hsero_1575	1810005	1810106	+	102	-	hypothetical protein
HSERO_RS07970	Hsero_1594	1823426	1823533	-	108	-	hypothetical protein
HSERO_RS07970	Hsero_1595	1823557	1823766	-	210	-	hypothetical protein
HSERO_RS07970	Hsero_1597	1823969	1824085	+	117	-	hypothetical protein
HSERO_RS07970	Hsero_1598	1824117	1824263	-	147	-	hypothetical protein
HSERO_RS09285	Hsero_1861	2111374	2111458	-	85	trnL	tRNA-Leu
HSERO_RS09350	Hsero_1874	2126120	2126407	-	288	-	hypothetical protein
HSERO_RS09355	Hsero_1875	2126508	2126813	-	306	-	hypothetical protein
HSERO_RS09490	Hsero_1901	2159112	2159393	-	282	-	hypothetical protein
HSERO_RS09570	Hsero_1917	2177001	2177126	+	126	-	hypothetical protein
HSERO_RS11095	Hsero_2222	2503899	2504153	+	255	-	plasmid stabilization protein
HSERO_RS12525	Hsero_2506	2857602	2857889	-	288	-	hypothetical protein
HSERO_RS14375	Hsero_2868	3255350	3255724	-	375	hesB	IscN protein
HSERO_RS14715	Hsero_2936	3334822	3334906	+	85	trnL	tRNA-Leu
HSERO_RS15585	Hsero_3106	3560679	3561044	-	366	-	hypothetical protein
HSERO_RS17030	Hsero_3400	3899006	3899185	+	180	-	hypothetical protein
HSERO_RS17500	Hsero_3505	4013825	4014268	-	444	-	transcription regulator protein
HSERO_RS18105	Hsero_3628	4160095	4160520	-	426	-	hypothetical protein
HSERO_RS18365	Hsero_3680	4213656	4213955	-	300	-	hypothetical protein
HSERO_RS19380	Hsero_3881	4442916	4443029	-	114	rrfB	5S ribosomal RNA
HSERO_RS19390	Hsero_3883	4446324	4446399	-	76	trnA	tRNA-Ala
HSERO_RS19395	Hsero_3884	4446407	4446483	-	77	trnI	tRNA-Ile
HSERO_RS21875	Hsero_4376	5008274	5008624	+	351	-	endoribonuclease L-PSP protein
HSERO_RS23680	Hsero_4733	5428208	5428321	-	114	rrfC	5S ribosomal RNA
HSERO_RS23690	Hsero_4735	5431615	5431690	-	76	trnA	tRNA-Ala
HSERO_RS23695	Hsero_4736	5431698	5431774	-	77	trnI	tRNA-Ile
