# Supplementary material for: Essential Genes for In Vitro Growth of the Endophyte Herbaspirillum seropedicae SmR1 as Revealed by Transposon Insertion Site Sequencing
Source: Appl Environ Microbiol. 2016 Oct 27;82(22):6664–71. doi: 10.1128/AEM.02281-16 (PMC5086560; doi:10.1128/AEM.02281-16)
Supplement: Supplemental material [file AEM.02281-16_zam999117516sd3.xlsx]

## Sheet: Table S2
Table S2. Genes essential for in vitro growth of H. seropedicae SmR1. Selection criteria: no sequence reads or Log2 fold-change of <-6.86 and Benjamini & Hochberg corrected P <0.001 and probability gene was inactivated by a Tn > 0.95.
								Normalised read count per Tn mutant library												COG category
Locus tag	Historical locus tag	Start	Stop	Strand	Length	Gene	Product	A	B	C	D	E	F	Expected sequence reads	Log2 fold-change (cut-off <-6.86)	P-value	Padj (BH) (cut-off <0.001)	Unique TA insertion site flanking sequences	Probability gene inactivation (Poisson law)	1	2	3	No. Transmembrane helices	Signal Peptides
HSERO_RS00005	Hsero_0001	1	1398	+	1398	dnaA	chromosomal replication initiator protein	1	3	0	0	1	1	830	-10.1193	1.01638e-09	2.47408e-07	48	1	L
HSERO_RS00010	Hsero_0002	2012	3118	+	1107	dnaN	DNA polymerase III subunit beta	1	5	0	0	0	1	458	-8.99709	4.19189e-08	1.175e-06	26	1	L
HSERO_RS00015	Hsero_0003	3255	5753	+	2499	gyrB	DNA gyrase subunit B	1	3	1	0	1	2	627	-9.16498	9.44983e-09	5.02362e-07	36	1	L
HSERO_RS00340	Hsero_0069	81374	82123	-	750	ntrX	two component response regulator protein	1	3	0	1	0	1	390	-8.98355	3.67029e-08	1.04784e-06	22	1	No COG
HSERO_RS00470	Hsero_0094	109986	110071	+	86	trnY	tRNA-Tyr	NA	NA	NA	NA	NA	NA	NA	NA	NA	NA	8	0.999665	NA
HSERO_RS00475	Hsero_0095	110151	110224	+	74	trnG	tRNA-Gly	NA	NA	NA	NA	NA	NA	NA	NA	NA	NA	3	0.950214	NA
HSERO_RS00480	Hsero_0096	110271	110345	+	75	trnT	tRNA-Thr	NA	NA	NA	NA	NA	NA	NA	NA	NA	NA	5	0.993263	NA
HSERO_RS00495	Hsero_0099	111797	112177	+	381	secE	preprotein translocase subunit SecE transmembrane protein	NA	NA	NA	NA	NA	NA	NA	NA	NA	NA	4	0.981685	U			3
HSERO_RS00500	Hsero_0100	112179	112769	+	591	nusG	transcription antitermination protein	1	3	0	0	0	1	289	-8.68508	1.65928e-07	3.48827e-06	16	1	K
HSERO_RS00505	Hsero_0101	112930	113361	+	432	rplK	50S ribosomal protein L11	1	3	0	0	0	1	221	-8.42326	6.54134e-07	1.08826e-05	12	0.999994	J
HSERO_RS00510	Hsero_0102	113361	114056	+	696	rplA	50S ribosomal protein L1	1	3	0	0	0	1	458	-9.4777	9.86836e-09	5.07124e-07	26	1	J
HSERO_RS00515	Hsero_0103	114350	114889	+	540	rplJ	50s ribosomal protein L10	1	3	0	0	0	1	289	-8.81028	1.65928e-07	3.48827e-06	16	1	J
HSERO_RS00525	Hsero_0105	115646	119752	+	4107	rpoB	DNA-directed RNA polymerase subunit beta	3	3	0	2	5	2	1742	-9.46725	8.02046e-10	2.37848e-07	102	1	No COG
HSERO_RS00530	Hsero_0106	120045	124286	+	4242	rpoC	DNA-directed RNA polymerase subunit beta	2	5	1	2	1	1	1962	-10.2132	2.06722e-10	1.43407e-07	115	1	K
HSERO_RS00545	Hsero_0109	128410	128793	+	384	rpsL	30S ribosomal protein S12	1	3	1	0	0	2	289	-8.3332	2.62083e-07	5.3398e-06	16	1	J
HSERO_RS00550	Hsero_0110	128950	129420	+	471	rpsG	30S ribosomal protein S7	NA	NA	NA	NA	NA	NA	NA	NA	NA	NA	8	0.999665	J
HSERO_RS00555	Hsero_0111	129549	131654	+	2106	fusA	elongation factor G1	1	3	1	0	0	1	999	-10.2442	4.31426e-10	2.15344e-07	58	1	J
HSERO_RS00560	Hsero_0113	133053	133370	+	318	rpsJ	30S ribosomal protein S10	1	3	0	0	0	1	221	-8.42326	6.54134e-07	1.08826e-05	12	0.999994	J
HSERO_RS00570	Hsero_0114	133522	134190	+	669	rplC	50S ribosomal protein L3	1	3	0	0	0	1	322	-8.97074	5.51758e-08	1.45822e-06	18	1	J
HSERO_RS00575	Hsero_0115	134194	134814	+	621	rplD	50S ribosomal protein L4	1	3	0	0	0	1	390	-9.24638	2.13441e-08	7.53561e-07	22	1	J
HSERO_RS00585	Hsero_0117	135128	135955	+	828	rplB	50S ribosomal protein L2	1	3	0	0	0	1	559	-9.76721	3.75896e-09	3.58825e-07	32	1	J
HSERO_RS00590	Hsero_0118	135966	136241	+	276	rpsS	30S ribosomal protein S19	NA	NA	NA	NA	NA	NA	NA	NA	NA	NA	10	0.999955	J
HSERO_RS00595	Hsero_0119	136248	136580	+	333	rplV	50S ribosomal protein L22	1	3	0	0	0	1	221	-8.42326	6.54134e-07	1.08826e-05	12	0.999994	J
HSERO_RS00605	Hsero_0121	137411	137830	+	420	rplP	50S ribosomal protein L16	3	3	0	0	0	1	525	-9.03032	1.41716e-08	5.75719e-07	30	1	J
HSERO_RS00610	Hsero_0122	137844	138038	+	195	rpmC	50S ribosomal protein L29	NA	NA	NA	NA	NA	NA	NA	NA	NA	NA	6	0.997522	J
HSERO_RS00615	Hsero_0123	138035	138307	+	273	rpsQ	30S ribosomal protein S17	NA	NA	NA	NA	NA	NA	NA	NA	NA	NA	6	0.997522	J
HSERO_RS00620	Hsero_0124	138504	138872	+	369	rplN	50S ribosomal protein L14	1	3	0	0	0	1	289	-8.81028	1.65928e-07	3.48827e-06	16	1	J
HSERO_RS00625	Hsero_0125	138882	139196	+	315	rplX	50S ribosomal protein L24	1	3	0	0	0	1	221	-8.42326	6.54134e-07	1.08826e-05	12	0.999994	J
HSERO_RS00630	Hsero_0126	139202	139741	+	540	rplE	50S ribosomal protein L5	1	3	0	0	0	1	458	-9.4777	9.86836e-09	5.07124e-07	26	1	J
HSERO_RS00635	Hsero_0127	139749	140054	+	306	rpsN	30S ribosomal protein S14	1	3	0	0	0	1	289	-8.81028	1.65928e-07	3.48827e-06	16	1	J
HSERO_RS00640	Hsero_0128	140069	140464	+	396	rpsH	30S ribosomal protein S8	2	3	1	0	0	1	390	-8.60039	5.92803e-08	1.49006e-06	22	1	J
HSERO_RS00645	Hsero_0129	140475	141008	+	534	rplF	50S ribosomal protein L6	1	3	0	0	0	1	221	-8.42326	6.54134e-07	1.08826e-05	12	0.999994	J
HSERO_RS00650	Hsero_0130	141021	141383	+	363	rplR	50S ribosomal protein L18	NA	NA	NA	NA	NA	NA	NA	NA	NA	NA	6	0.997522	J
HSERO_RS00655	Hsero_0131	141396	141914	+	519	rpsE	30S ribosomal protein S5	NA	NA	NA	NA	NA	NA	NA	NA	NA	NA	8	0.999665	J
HSERO_RS00660	Hsero_0132	141925	142104	+	180	rpmD	50S ribosomal protein L30	NA	NA	NA	NA	NA	NA	NA	NA	NA	NA	8	0.999665	J
HSERO_RS00665	Hsero_0133	142131	142565	+	435	rplO	50S ribosomal protein L15	1	3	0	0	0	1	289	-8.81028	1.65928e-07	3.48827e-06	16	1	J
HSERO_RS00670	Hsero_0134	142585	143916	+	1332	secY	preprotein translocase subunit SecY transmembrane protein	10	3	2	2	1	1	931	-8.2788	2.72593e-08	8.87848e-07	54	1	U			10
HSERO_RS00675	Hsero_0135	143950	144168	+	219	infA	translation initiation factor IF-1	1	3	0	0	0	1	322	-8.97074	5.51758e-08	1.45822e-06	18	1	J
HSERO_RS00685	Hsero_0137	144341	144706	+	366	rpsM	30S ribosomal protein S13	1	3	0	0	0	1	289	-8.81028	1.65928e-07	3.48827e-06	16	1	J
HSERO_RS00690	Hsero_0138	144749	145153	+	405	rpsK	30S ribosomal protein S11	NA	NA	NA	NA	NA	NA	NA	NA	NA	NA	8	0.999665	J
HSERO_RS00695	Hsero_0139	145316	145939	+	624	rpsD	30S ribosomal protein S4	1	3	0	0	0	1	322	-8.97074	5.51758e-08	1.45822e-06	18	1	J
HSERO_RS00700	Hsero_0140	146046	147023	+	978	rpoA	DNA-directed RNA polymerase subunit alpha	1	3	0	0	0	1	373	-9.18225	2.6572e-08	8.87848e-07	21	1	K
HSERO_RS00705	Hsero_0141	147211	147606	+	396	rplQ	50S ribosomal protein L17	NA	NA	NA	NA	NA	NA	NA	NA	NA	NA	8	0.999665	J
HSERO_RS00715	Hsero_0143	148140	149942	+	1803	dsbD	thiol:disulfide interchange transmembrane protein	1	3	0	17	1	1	830	-7.71483	1.17473e-07	2.8151e-06	48	1	O	C		9	1
HSERO_RS00755	Hsero_0151	157855	158874	-	1020	hemB	delta-aminolevulinic acid dehydratase	1	3	0	0	0	2	458	-9.06738	2.72245e-08	8.87848e-07	26	1	H
HSERO_RS00760	Hsero_0152	159166	159906	-	741	engB	GTP-binding protein	1	3	0	0	1	1	289	-8.29525	2.62083e-07	5.3398e-06	16	1	R
HSERO_RS00770	Hsero_0154	161145	163211	+	2067	resB	cytochrome C-type biogenesis transmembrane protein	1	8	0	0	0	1	965	-9.49836	5.19333e-09	3.69526e-07	56	1	No COG			4
HSERO_RS00955	Hsero_0191	201429	202721	+	1293	lysA	diaminopimelate decarboxylase	1	3	1	0	0	1	661	-9.67115	2.96266e-09	3.42557e-07	38	1	E
HSERO_RS00990	Hsero_0199	211267	213066	+	1800	aspS	aspartyl-tRNA synthetase	6	6	0	0	2	3	542	-7.68152	3.27424e-07	6.20629e-06	31	1	J
HSERO_RS01630	Hsero_0329	361334	361606	+	273	ftsL	cell division FtsL transmembrane protein	NA	NA	NA	NA	NA	NA	NA	NA	NA	NA	4	0.981685	D			1
HSERO_RS01635	Hsero_0330	361603	363381	+	1779	ftsI	cell division FtsI protein/penicillin-binding protein 2	1	3	0	2	0	1	779	-9.4563	2.21818e-09	3.30938e-07	45	1	M			1
HSERO_RS01640	Hsero_0331	363381	364907	+	1527	murE	UDP-N-acetylmuramoylalanyl-D-glutamate-2,6- diaminopimelate ligase	1	3	0	0	0	2	525	-9.04712	1.41716e-08	5.75719e-07	30	1	M
HSERO_RS01645	Hsero_0332	364904	366364	+	1461	murF	UDP-N-acetylmuramoyl-tripeptide--D-alanyl-D- alanine ligase	1	3	0	1	0	1	390	-8.72969	5.92803e-08	1.49006e-06	22	1	M
HSERO_RS01650	Hsero_0333	366366	367535	+	1170	mraY	UDP-N-acetylmuramyl pentapeptide phosphotransferase/UDP-N- acetylglucosamine-1-phosphate transferase	1	3	0	2	1	1	559	-8.93566	1.62304e-08	6.4305e-07	32	1	M			10
HSERO_RS01655	Hsero_0334	367630	369762	+	2133	murD	UDP-N-acetylmuramoylalanine--D-glutamate ligase	1	3	0	0	0	2	661	-9.62209	2.96266e-09	3.42557e-07	38	1	No COG
HSERO_RS01660	Hsero_0335	369759	371024	+	1266	ftsW	rod shape-determining (RodA protein) transmembrane protein	2	3	0	0	0	1	525	-9.28166	1.41716e-08	5.75719e-07	30	1	D			10
HSERO_RS01665	Hsero_0336	371021	372103	+	1083	murG	UDP-N-acetylglucosamine-N-acetylmuramyl- (pentapeptide) pyrophosphoryl-undecaprenol N- acetylglucosamine transferase	1	5	0	0	0	1	390	-8.64914	1.3446e-07	3.18911e-06	22	1	M
HSERO_RS01670	Hsero_0337	372100	373527	+	1428	murC	UDP-N-acetylmuramate--L-alanine ligase	1	3	1	0	0	1	576	-9.35906	5.62969e-09	3.88617e-07	33	1	M
HSERO_RS01675	Hsero_0338	373524	374528	+	1005	ddlB	D-alanine--D-alanine ligase	2	3	0	0	0	2	458	-8.86008	2.72245e-08	8.87848e-07	26	1	M
HSERO_RS01680	Hsero_0339	374559	375329	+	771	ftsQ	cell division septal protein	1	3	0	1	0	1	289	-8.29359	2.62083e-07	5.3398e-06	16	1	M			1
HSERO_RS01685	Hsero_0340	375340	376572	+	1233	ftsA	cell division actin-like ATPase	1	3	0	0	0	1	356	-8.98993	5.74619e-08	1.47645e-06	20	1	D
HSERO_RS01690	Hsero_0341	376861	378048	+	1188	ftsZ	cell division GTPase	1	3	0	0	0	1	525	-9.67701	5.06907e-09	3.6632e-07	30	1	D
HSERO_RS01700	Hsero_0343	378946	379881	+	936	lpxC	UDP-3-O-[3-hydroxymyristoyl] N-acetylglucosamine deacetylase	1	3	1	1	3	1	373	-7.9484	2.35113e-07	4.87622e-06	21	1	M
HSERO_RS01730	Hsero_0349	386389	387624	+	1236	argJ	N-acetylglutamate synthase	1	3	0	0	0	1	255	-8.62971	3.15718e-07	6.00903e-06	14	0.999999	E
HSERO_RS01755	Hsero_0354	390111	390731	-	621	coaE	dephospho-CoA kinase	NA	NA	NA	NA	NA	NA	NA	NA	NA	NA	6	0.997522	H
HSERO_RS01795	Hsero_0363	396783	397712	-	930	ispB	octaprenyldiphosphate synthase	2	3	0	0	1	1	407	-8.67656	4.81628e-08	1.31806e-06	23	1	H
HSERO_RS01800	Hsero_0364	398080	398391	+	312	rplU	50S ribosomal protein L21	1	3	0	0	0	1	356	-9.11513	3.34587e-08	1.00485e-06	20	1	J
HSERO_RS01805	Hsero_0365	398440	398697	+	258	rpmA	50S ribosomal protein L27	NA	NA	NA	NA	NA	NA	NA	NA	NA	NA	4	0.981685	J
HSERO_RS01810	Hsero_0366	398901	400010	+	1110	obgE	GTPase	1	3	0	0	0	2	407	-9.02167	2.98033e-08	9.5426e-07	23	1	R
HSERO_RS01830	Hsero_0370	402729	404456	+	1728	proS	prolyl-tRNA synthetase	2	3	0	1	0	2	863	-9.43858	2.1229e-09	3.27281e-07	50	1	J
HSERO_RS01850	Hsero_0373	406226	407596	-	1371	ffh	signal recognition particle subunit SRP54 protein	1	3	0	0	0	1	289	-8.81028	1.65928e-07	3.48827e-06	16	1	U
HSERO_RS01885	Hsero_0380	412791	415775	+	2985	nrdA	ribonucleoside reductase large subunit	1	3	0	0	3	1	1421	-10.2768	2.17049e-10	1.43407e-07	83	1	F
HSERO_RS01890	Hsero_0381	415991	417157	+	1167	nrdB	ribonucleoside reductase small subunit	2	3	0	0	0	1	593	-9.43263	7.95805e-09	4.38166e-07	34	1	F			1
HSERO_RS01925	Hsero_0388	423308	424687	-	1380	accC	biotin carboxylase	1	3	0	0	0	1	762	-10.2147	8.74254e-10	2.37848e-07	44	1	I
HSERO_RS01930	Hsero_0389	424783	425256	-	474	accB	biotin carboxyl carrier protein of acetyl-CoA carboxylase	1	3	0	0	0	1	255	-8.50451	3.09369e-07	6.00903e-06	14	0.999999	I
HSERO_RS02320	Hsero_0465	507859	508245	+	387	-	Holliday junction resolvase	NA	NA	NA	NA	NA	NA	NA	NA	NA	NA	6	0.997522	L
HSERO_RS02370	Hsero_0475	516776	518062	+	1287	kdtA	3-deoxy-d-manno-octulosonic-acid (KDO) transferase	1	3	0	0	0	1	491	-9.5808	6.98502e-09	3.93972e-07	28	1	M
HSERO_RS02405	Hsero_0482	525480	526931	-	1452	-	drug efflux lipoprotein	2	3	0	0	0	2	593	-9.23447	7.95805e-09	4.38166e-07	34	1	M	U		1
HSERO_RS02415	Hsero_0484	530092	531300	-	1209	acrA	acriflavin resistance lipoprotein A	1	3	0	0	1	2	407	-8.68492	4.81628e-08	1.31806e-06	23	1	M				1
HSERO_RS02960	Hsero_0591	649112	649537	-	426	-	inner membrane protein	1	3	0	1	0	1	221	-8.16043	6.54134e-07	1.08826e-05	12	0.999994	S			4
HSERO_RS02970	Hsero_0593	650901	651920	-	1020	holA	DNA polymerase III subunit delta	1	3	0	0	1	1	390	-8.92405	3.67029e-08	1.04784e-06	22	1	L
HSERO_RS02975	Hsero_0594	651937	652482	-	546	rlpB	lipoprotein B transmembrane protein	NA	NA	NA	NA	NA	NA	NA	NA	NA	NA	10	0.999955	M			1
HSERO_RS02980	Hsero_0595	652511	655159	-	2649	leuS	leucyl-tRNA synthetase	1	3	0	2	1	1	1506	-10.1976	1.66661e-10	1.43407e-07	88	1	J
HSERO_RS03030	Hsero_0606	663324	664130	-	807	dapB	dihydrodipicolinate reductase	1	3	0	0	0	1	356	-9.11513	3.34587e-08	1.00485e-06	20	1	E
HSERO_RS03035	Hsero_0607	664144	664689	-	546	smpA	small protein A	NA	NA	NA	NA	NA	NA	NA	NA	NA	NA	10	0.999955	J				1
HSERO_RS03055	Hsero_0611	667267	668184	+	918	-	inorganic polyphosphate/ATP-NAD kinase	1	3	0	0	0	1	491	-9.5808	6.98502e-09	3.93972e-07	28	1	G
HSERO_RS03070	Hsero_0614	671634	672203	+	570	grpE	heat shock protein 24 (HSP-70 cofactor)protein	1	3	0	0	0	1	187	-8.05705	1.61077e-06	2.56007e-05	10	0.999955	O
HSERO_RS03080	Hsero_0616	674563	675690	+	1128	dnaJ	molecular chaperone protein	1	3	0	0	0	1	424	-9.36667	1.41907e-08	5.75719e-07	24	1	O
HSERO_RS03140	Hsero_0628	687520	688005	-	486	folK	2-amino-4-hydroxy-6- hydroxymethyldihydropteridine pyrophosphokinase	1	3	0	0	0	1	289	-8.81028	1.65928e-07	3.48827e-06	16	1	H
HSERO_RS03155	Hsero_0631	690297	691013	-	717	hda	DnaA regulatory inactivator Hda protein	1	3	0	0	0	1	255	-8.62971	3.15718e-07	6.00903e-06	14	0.999999	No COG
HSERO_RS03240	Hsero_0648	712921	713649	+	729	-	hypothetical protein	NA	NA	NA	NA	NA	NA	NA	NA	NA	NA	4	0.981685	S			2
HSERO_RS03355	Hsero_0672	736057	737121	+	1065	fbaA	fructose-1,6-bisphosphate aldolase	1	3	0	0	0	1	491	-9.5808	6.98502e-09	3.93972e-07	28	1	G
HSERO_RS03360	Hsero_0673	737213	738109	+	897	purC	phosphoribosylaminoimidazole-succinocarboxamide synthase	1	3	0	0	0	1	390	-9.24638	2.13441e-08	7.53561e-07	22	1	F
HSERO_RS03365	Hsero_0674	738114	738611	+	498	purE	phosphoribosylaminoimidazole carboxylase catalytic subunit	1	3	0	1	0	1	187	-7.66556	2.4871e-06	3.88609e-05	10	0.999955	F
HSERO_RS03370	Hsero_0675	738608	739813	+	1206	purK	phosphoribosylaminoimidazole carboxylase ATPase subunit	1	3	0	0	0	1	390	-9.12118	3.67029e-08	1.04784e-06	22	1	F
HSERO_RS03375	Hsero_0676	739829	740872	+	1044	sua5	translation factor SUA5	2	6	3	8	0	2	576	-7.36826	4.37387e-07	8.12416e-06	33	1	J
HSERO_RS03405	Hsero_0682	746866	747504	-	639	pdxH	pyridoxamine 5'-phosphate oxidase	1	3	0	0	0	1	593	-9.8521	2.84054e-09	3.42557e-07	34	1	H
HSERO_RS03425	Hsero_0686	749871	751238	-	1368	purB	adenylosuccinate lyase	1	3	0	0	2	1	525	-9.11086	1.41716e-08	5.75719e-07	30	1	F
HSERO_RS03470	Hsero_0694	755883	756989	-	1107	trmU	tRNA (5-methylaminomethyl-2-thiouridylate)-methyltransferase	1	3	0	0	1	1	559	-9.54895	6.48883e-09	3.93972e-07	32	1	J
HSERO_RS03505	Hsero_0701	761937	763085	-	1149	ubiH	2-octaprenyl-6-methoxyphenol hydroxylase	1	3	1	0	0	1	356	-8.87855	5.74619e-08	1.47645e-06	20	1	H	C
HSERO_RS03525	Hsero_0705	766393	768693	+	2301	ostA	organic solvent tolerance transmembrane protein	1	3	1	1	0	1	1742	-10.7788	5.55023e-11	1.28349e-07	102	1	M			1	1
HSERO_RS03535	Hsero_0707	770303	771325	+	1023	pdxA	4-hydroxythreonine-4-phosphate dehydrogenase	1	3	0	0	1	1	424	-9.14842	2.44276e-08	8.30718e-07	24	1	H
HSERO_RS03580	Hsero_0716	779632	781752	-	2121	glyS	glycyl-tRNA synthetase subunit beta protein	1	3	0	1	0	1	661	-9.49153	4.77577e-09	3.6632e-07	38	1	J
HSERO_RS03590	Hsero_0718	782859	784484	-	1626	lnt	apolipoprotein N-acyltransferase transmembrane protein	3	3	1	1	1	1	796	-9.13654	4.60886e-09	3.6632e-07	46	1	M			8
HSERO_RS03605	Hsero_0721	787626	788081	-	456	-	metal-dependent hydrolase	1	3	0	0	0	1	289	-8.81028	1.65928e-07	3.48827e-06	16	1	R
HSERO_RS03750	Hsero_0751	826067	826816	+	750	-	hypothetical protein	1	3	0	0	0	1	711	-10.1151	1.20862e-09	2.66185e-07	41	1	No COG			2
HSERO_RS04025	Hsero_0804	880109	880522	+	414	-	hypothetical protein	NA	NA	NA	NA	NA	NA	NA	NA	NA	NA	4	0.981685	No COG
HSERO_RS04085	Hsero_0816	893466	894563	+	1098	pilT	twitching mobility PilT protein	1	3	0	0	0	1	458	-9.3525	1.70017e-08	6.44532e-07	26	1	N	U
HSERO_RS04180	Hsero_0832	915454	915530	-	77	trnM	tRNA-Met	NA	NA	NA	NA	NA	NA	NA	NA	NA	NA	7	0.999088	NA
HSERO_RS04210	Hsero_0838	925067	926428	-	1362	amiC	N-acetylmuramoyl-l-alanine amidase	1	3	0	0	0	1	424	-9.36667	1.41907e-08	5.75719e-07	24	1	M			1
HSERO_RS04215	Hsero_0839	926392	926877	-	486	-	ATPase/kinase	1	3	0	0	0	1	356	-9.11513	3.34587e-08	1.00485e-06	20	1	R
HSERO_RS04275	Hsero_0851	938428	939045	+	618	-	acyl-phosphate glycerol-3-phosphate acyltransferase	1	3	0	0	0	1	491	-9.5808	6.98502e-09	3.93972e-07	28	1	S			4
HSERO_RS04280	Hsero_0852	939141	940205	-	1065	gcp	O-sialoglycoprotein endopeptidase	1	3	0	0	0	1	525	-9.67701	5.06907e-09	3.6632e-07	30	1	O
HSERO_RS04310	Hsero_0858	948487	948756	-	270	rpmE	50S ribosomal protein (type B) L31	NA	NA	NA	NA	NA	NA	NA	NA	NA	NA	6	0.997522	J
HSERO_RS04315	Hsero_0859	949021	950283	-	1263	rho	transcription termination factor Rho protein	1	3	0	0	2	2	458	-8.71565	4.19189e-08	1.175e-06	26	1	K
HSERO_RS04320	Hsero_0860	950415	950741	-	327	trxA	thioredoxin 1	NA	NA	NA	NA	NA	NA	NA	NA	NA	NA	4	0.981685	No COG
HSERO_RS04350	Hsero_0866	961825	962037	+	213	rpsU	30S ribosomal protein S21	NA	NA	NA	NA	NA	NA	NA	NA	NA	NA	8	0.999665	J
HSERO_RS04360	Hsero_0868	962832	964628	+	1797	dnaG	DNA primase	1	3	0	0	0	1	728	-10.1491	1.08208e-09	2.5023e-07	42	1	L
HSERO_RS04365	Hsero_0870	965140	967692	+	2553	rpoD	RNA polymerase sigma-70 factor transcription regulator protein	1	8	0	0	0	1	762	-9.31076	1.13083e-08	5.39185e-07	44	1	K
HSERO_RS04370	Hsero_0871	967748	967826	+	79	trnM	tRNA-Met	NA	NA	NA	NA	NA	NA	NA	NA	NA	NA	5	0.993263	NA
HSERO_RS04720	Hsero_0943	1033447	1034055	+	609	-	hypothetical protein	1	3	0	1	0	1	289	-8.40176	1.63037e-07	3.48827e-06	16	1	No COG
HSERO_RS04990	Hsero_0996	1098311	1099960	-	1650	groEL1	chaperonin GroEL	1	3	0	1	0	1	593	-9.69816	4.90585e-09	3.6632e-07	34	1	O
HSERO_RS04995	Hsero_0997	1100085	1100375	-	291	groES1	co-chaperonin GroES	NA	NA	NA	NA	NA	NA	NA	NA	NA	NA	6	0.997522	O
HSERO_RS05140	Hsero_1027	1136293	1136817	+	525	-	MarR family transcription regulator protein	NA	NA	NA	NA	NA	NA	NA	NA	NA	NA	4	0.981685	K
HSERO_RS05440	Hsero_1086	1201994	1202452	-	459	-	Cro/CI family transcription regulator	NA	NA	NA	NA	NA	NA	NA	NA	NA	NA	6	0.997522	No COG
HSERO_RS05520	Hsero_1100	1250683	1252554	+	1872	edd	6-phosphogluconate dehydratase	1	3	0	1	0	1	762	-10.0607	1.51258e-09	3.0416e-07	44	1	E	G
HSERO_RS05530	Hsero_1102	1253395	1254231	-	837	lgt	prolipoprotein diacylglyceryl transferase transmembrane protein	1	3	1	0	1	1	441	-8.70184	3.26633e-08	1.00485e-06	25	1	M			7
HSERO_RS05540	Hsero_1104	1255459	1255773	+	315	-	cytochrome c551/c552 transmembrane protein	NA	NA	NA	NA	NA	NA	NA	NA	NA	NA	4	0.981685	C				1
HSERO_RS05845	Hsero_1165	1330712	1331290	-	579	sodB	superoxide dismutase [Fe] protein	1	3	0	0	0	1	424	-9.36667	1.41907e-08	5.75719e-07	24	1	P
HSERO_RS05860	Hsero_1168	1333791	1334219	+	429	exbD2	biopolymer transport ExbD-related transmembrane protein	NA	NA	NA	NA	NA	NA	NA	NA	NA	NA	6	0.997522	U			1
HSERO_RS05870	Hsero_1169	1334335	1335372	+	1038	lpxK	tetraacyldisaccharide 4'-kinase	1	3	0	1	0	1	424	-9.10384	2.44276e-08	8.30718e-07	24	1	M			1
HSERO_RS05875	Hsero_1170	1335557	1336372	+	816	kdsB	3-deoxy-manno-octulosonate cytidylyltransferase	1	3	0	0	1	1	255	-8.41145	3.09369e-07	6.00903e-06	14	0.999999	M
HSERO_RS05880	Hsero_1171	1336652	1337308	+	657	adk	adenylate kinase	1	3	0	0	1	1	390	-8.75333	5.92803e-08	1.49006e-06	22	1	F
HSERO_RS05955	Hsero_1186	1350589	1351560	+	972	lytB	4-hydroxy-3-methylbut-2-enyl diphosphate reductase	1	3	0	0	0	2	373	-8.89614	4.56651e-08	1.26468e-06	21	1	I	M
HSERO_RS06095	Hsero_1215	1374570	1374645	-	76	trnK	tRNA-Lys	NA	NA	NA	NA	NA	NA	NA	NA	NA	NA	5	0.993263	NA
HSERO_RS06120	Hsero_1219	1378350	1378784	-	435	exbD	biopolymer transport ExbD/TolR protein	1	3	0	0	0	1	187	-8.05705	1.61077e-06	2.56007e-05	10	0.999955	U			1
HSERO_RS06125	Hsero_1220	1378784	1379488	-	705	tolQ	MotA/TolQ/ExbB proton channel family protein	1	3	0	0	0	1	221	-8.42326	6.54134e-07	1.08826e-05	12	0.999994	U			3
HSERO_RS06140	Hsero_1223	1381528	1382772	+	1245	glyA	serine hydroxymethyltransferase	1	3	0	0	0	1	525	-9.67701	5.06907e-09	3.6632e-07	30	1	E
HSERO_RS06215	Hsero_1236	1399119	1399451	+	333	yajC	preprotein translocase transmembrane protein	NA	NA	NA	NA	NA	NA	NA	NA	NA	NA	10	0.999955	U			1
HSERO_RS06220	Hsero_1237	1399618	1401522	+	1905	secD	export membrane protein SecD transmembrane	1	3	1	0	0	2	559	-9.20661	1.05207e-08	5.12193e-07	32	1	U			6
HSERO_RS06225	Hsero_1238	1401606	1402550	+	945	secF	preprotein translocase subunit SecF	3	3	1	0	0	4	289	-7.40512	1.13559e-06	1.86908e-05	16	1	U			6
HSERO_RS06400	Hsero_1274	1445033	1445140	-	108	-	hypothetical protein	NA	NA	NA	NA	NA	NA	NA	NA	NA	NA	4	0.981685	No COG
HSERO_RS06505	Hsero_1299	1479533	1479964	-	432	-	hypothetical protein	NA	NA	NA	NA	NA	NA	NA	NA	NA	NA	4	0.981685	No COG
HSERO_RS06920	Hsero_1378	1573710	1574873	+	1164	carA	carbamoyl-phosphate synthase small subunit	3	3	0	0	0	1	458	-8.83102	2.72245e-08	8.87848e-07	26	1	E	F
HSERO_RS06925	Hsero_1379	1574866	1578099	+	3234	carB	carbamoyl-phosphate synthase large subunit	1	5	0	0	1	1	1370	-10.1924	5.47576e-10	2.16214e-07	80	1	E	F
HSERO_RS06945	Hsero_1383	1580671	1582560	+	1890	hflB	ATP-dependent Zn metallopeptidase	1	3	0	0	1	1	728	-9.82676	1.87161e-09	3.27281e-07	42	1	O			2
HSERO_RS06950	Hsero_1384	1582725	1583573	+	849	folP	7,8-dihydropteroate synthase	3	3	2	5	1	1	424	-7.39292	5.2959e-07	9.64312e-06	24	1	H
HSERO_RS06955	Hsero_1385	1583690	1585024	+	1335	mrsA	phosphoglucosamine mutase	2	3	0	0	1	1	694	-9.42172	3.80161e-09	3.58825e-07	40	1	G
HSERO_RS06990	Hsero_1392	1594102	1595655	-	1554	mviN	virulence factor transmembrane protein	1	3	0	0	1	2	728	-9.59752	3.04052e-09	3.42986e-07	42	1	R			12
HSERO_RS06995	Hsero_1393	1595986	1596252	+	267	rpsT	30S ribosomal protein S20	NA	NA	NA	NA	NA	NA	NA	NA	NA	NA	4	0.981685	J
HSERO_RS07040	Hsero_1401	1604045	1604494	-	450	dut	deoxyuridine 5'-triphosphate nucleotidohydrolase	1	3	0	0	0	1	221	-8.42326	6.54134e-07	1.08826e-05	12	0.999994	F
HSERO_RS07045	Hsero_1402	1604568	1605764	-	1197	coaBC	phosphopantothenoylcysteine synthetase/decarboxylase	1	3	0	0	0	1	491	-9.5808	6.98502e-09	3.93972e-07	28	1	H
HSERO_RS07050	Hsero_1403	1605796	1606311	-	516	lspA	lipoprotein signal peptidase	2	3	0	0	0	1	255	-8.33386	3.09369e-07	6.00903e-06	14	0.999999	M	U		5
HSERO_RS07055	Hsero_1404	1606386	1609280	-	2895	ileS	isoleucyl-tRNA synthetase	1	3	1	0	0	1	1286	-10.7342	1.35468e-10	1.43407e-07	75	1	J
HSERO_RS07060	Hsero_1405	1609404	1610381	-	978	ribF	riboflavin biosynthesis protein	1	3	0	0	0	1	255	-8.62971	3.15718e-07	6.00903e-06	14	0.999999	H
HSERO_RS07170	Hsero_1426	1638650	1639681	+	1032	murB	UDP-N-acetylenolpyruvoylglucosamine reductase	1	3	0	0	1	1	593	-9.63384	4.90585e-09	3.6632e-07	34	1	M
HSERO_RS07180	Hsero_1428	1640112	1641446	-	1335	argG	argininosuccinate synthase	8	3	1	0	1	1	694	-8.3841	3.14576e-08	9.96517e-07	40	1	E
HSERO_RS07185	Hsero_1429	1641519	1642433	-	915	argF	ornithine carbamoyltransferase	2	3	0	0	1	24	610	-6.89188	1.49808e-06	2.44827e-05	35	1	E
HSERO_RS07210	Hsero_1434	1647736	1648305	+	570	orn	oligoribonuclease	NA	NA	NA	NA	NA	NA	NA	NA	NA	NA	6	0.997522	A
HSERO_RS07295	Hsero_1451	1669392	1670237	-	846	folD	bifunctional methylenetetrahydrofolate dehydrogenase/methenyltetrahydrofolate cyclohydrolase	1	3	0	0	0	1	255	-8.62971	3.15718e-07	6.00903e-06	14	0.999999	H
HSERO_RS07310	Hsero_1454	1675515	1677179	+	1665	aceF	dihydrolipoamide acetyltransferase component of pyruvate dehydrogenase complex	NA	NA	NA	NA	NA	NA	NA	NA	NA	NA	9	0.999877	C
HSERO_RS07375	Hsero_1466	1689660	1689744	-	85	trnL	tRNA-Leu	NA	NA	NA	NA	NA	NA	NA	NA	NA	NA	4	0.981685	NA
HSERO_RS07580	Hsero_1507	1729905	1730519	+	615	rimM	16s rRNA processing protein	NA	NA	NA	NA	NA	NA	NA	NA	NA	NA	8	0.999665	J
HSERO_RS07585	Hsero_1508	1730604	1731377	+	774	trmB	tRNA (Guanine-N(1)-)-methyltransferase	1	3	0	0	0	1	255	-8.50451	3.09369e-07	6.00903e-06	14	0.999999	J
HSERO_RS07750	Hsero_1541	1775867	1775942	-	76	trnH	tRNA-His	NA	NA	NA	NA	NA	NA	NA	NA	NA	NA	3	0.950214	NA
HSERO_RS07775	Hsero_1546	1781783	1781873	+	91	trnS	tRNA-Ser	NA	NA	NA	NA	NA	NA	NA	NA	NA	NA	10	0.999955	NA
HSERO_RS08085	Hsero_1624	1848043	1849116	-	1074	trxB	thioredoxin reductase oxidoreductase	1	3	0	1	0	1	322	-8.8168	9.46101e-08	2.27902e-06	18	1	O
HSERO_RS08090	Hsero_1626	1849404	1849727	-	324	fdxA	ferredoxin protein	4	3	0	0	0	1	187	-7.23825	5.46891e-06	8.40322e-05	10	0.999955	C
HSERO_RS08675	Hsero_1740	1968784	1969428	+	645	psd	phosphatidylserine decarboxylase	1	3	0	1	1	1	424	-8.67767	3.94951e-08	1.12064e-06	24	1	I			1
HSERO_RS08680	Hsero_1741	1969512	1970372	+	861	pssA	CDP-diacylglycerol--serine O-phosphatidyltransferase	1	3	0	1	0	1	593	-9.58927	4.90585e-09	3.6632e-07	34	1	I			6
HSERO_RS08750	Hsero_1754	1984713	1984982	+	270	rpsO	30S ribosomal protein S15	NA	NA	NA	NA	NA	NA	NA	NA	NA	NA	5	0.993263	J
HSERO_RS08810	Hsero_1765	1996548	1997297	+	750	tpiA	triosephosphate isomerase	1	3	0	0	0	1	491	-9.5808	6.98502e-09	3.93972e-07	28	1	G				1
HSERO_RS08815	Hsero_1766	1997882	1997966	+	85	trnL	tRNA-Leu	NA	NA	NA	NA	NA	NA	NA	NA	NA	NA	8	0.999665	NA
HSERO_RS08820	Hsero_1767	1998086	1998445	+	360	nuoA	NADH dehydrogenase I subunit A	1	3	0	0	0	1	221	-8.42326	6.54134e-07	1.08826e-05	12	0.999994	C			3
HSERO_RS08885	Hsero_1780	2011652	2013160	+	1509	nuoN	NADH-ubiquinone oxidoreductase subunit N	1	3	0	2	0	1	1032	-9.94751	6.04598e-10	2.16214e-07	60	1	C			14
HSERO_RS09305	Hsero_1865	2115996	2116787	-	792	-	UDP-2,3-diacylglucosamine hydrolase	1	3	0	1	0	1	424	-9.21273	2.44276e-08	8.30718e-07	24	1	S
HSERO_RS09310	Hsero_1866	2116818	2117306	-	489	ppiB2	peptidyl-prolyl cis-trans isomerase	1	3	0	0	1	1	187	-7.85992	1.61077e-06	2.56007e-05	10	0.999955	O
HSERO_RS09330	Hsero_1870	2121108	2122499	+	1392	cysS	cysteinyl-tRNA synthetase	3	3	0	0	0	1	813	-9.58691	2.81346e-09	3.42557e-07	47	1	J
HSERO_RS09340	Hsero_1872	2123321	2124301	+	981	accA	acetyl-coenzyme A carboxylase carboxyl transferase subunit alpha	1	3	0	1	0	1	424	-9.21273	2.44276e-08	8.30718e-07	24	1	I
HSERO_RS09345	Hsero_1873	2124450	2125799	+	1350	mesJ	PP-loop superfamily ATPase	1	3	1	0	0	1	559	-9.2331	1.05207e-08	5.12193e-07	32	1	D
HSERO_RS09505	Hsero_1904	2163114	2163827	+	714	lolA	outer-membrane lipoprotein-sorting protein	NA	NA	NA	NA	NA	NA	NA	NA	NA	NA	8	0.999665	M			1
HSERO_RS09535	Hsero_1910	2168302	2169603	+	1302	serS	seryl-tRNA synthetase	1	3	1	0	0	1	593	-9.42337	4.90585e-09	3.6632e-07	34	1	J
HSERO_RS09545	Hsero_1912	2171862	2171951	+	90	trnS	tRNA-Ser	NA	NA	NA	NA	NA	NA	NA	NA	NA	NA	6	0.997522	NA
HSERO_RS09585	Hsero_1921	2179136	2179318	+	183	rpmF	50S ribosomal protein L32	NA	NA	NA	NA	NA	NA	NA	NA	NA	NA	4	0.981685	J
HSERO_RS09590	Hsero_1922	2179539	2180636	+	1098	plsX	fatty acid/phospholipid synthesis protein	7	3	1	1	0	2	491	-7.75213	2.0651e-07	4.32176e-06	28	1	I
HSERO_RS09595	Hsero_1923	2180654	2181640	+	987	fabH	3-oxoacyl-ACP synthase	3	3	0	0	0	1	322	-8.42626	1.52378e-07	3.48827e-06	18	1	I
HSERO_RS09600	Hsero_1924	2181714	2182646	+	933	fabD	malonyl CoA-ACP transacylase	1	3	0	0	1	2	255	-8.00684	4.96035e-07	9.06784e-06	14	0.999999	I
HSERO_RS09605	Hsero_1925	2182643	2183398	+	756	fabG	3-oxoacyl-ACP reductase oxidoreductase	1	3	1	0	0	1	390	-8.88511	3.67029e-08	1.04784e-06	22	1	I	Q	R
HSERO_RS09615	Hsero_1927	2183835	2185076	+	1242	fabF1	3-oxoacyl-ACP synthase	1	3	0	0	0	1	593	-9.8521	2.84054e-09	3.42557e-07	34	1	I	Q
HSERO_RS09655	Hsero_1935	2192001	2192915	+	915	lepB	signal peptidase I (SPase I) family protein	1	3	1	0	1	1	796	-9.70258	2.00644e-09	3.27281e-07	46	1	No COG			1
HSERO_RS09665	Hsero_1937	2194065	2194994	+	930	era	GTP-binding ERA protein	1	3	0	0	0	1	289	-8.81028	1.65928e-07	3.48827e-06	16	1	R
HSERO_RS09675	Hsero_1939	2196105	2196878	+	774	pdxJ	pyridoxal phosphate biosynthetic protein	1	3	0	0	0	2	187	-7.77192	2.4871e-06	3.88609e-05	10	0.999955	H
HSERO_RS09680	Hsero_1940	2196889	2197281	+	393	acpS	phosphopantetheinyl transferase	1	3	0	0	1	1	187	-7.85992	1.61077e-06	2.56007e-05	10	0.999955	I
HSERO_RS09705	Hsero_1945	2201213	2201286	+	74	trnC	tRNA-Cys	NA	NA	NA	NA	NA	NA	NA	NA	NA	NA	6	0.997522	NA
HSERO_RS09840	Hsero_1970	2228451	2228537	-	87	trnL	tRNA-Leu	NA	NA	NA	NA	NA	NA	NA	NA	NA	NA	6	0.997522	NA
HSERO_RS09880	Hsero_1977	2234279	2236186	+	1908	thrS	threonyl-tRNA synthetase	1	3	0	0	0	1	1269	-10.8264	1.43962e-10	1.43407e-07	74	1	J
HSERO_RS09885	Hsero_1978	2236311	2236781	+	471	infC	translation initiation factor protein	1	3	0	0	0	1	272	-8.72282	2.26233e-07	4.71319e-06	15	1	J
HSERO_RS09890	Hsero_1979	2237074	2237271	+	198	rpmI	50S ribosomal protein L35	NA	NA	NA	NA	NA	NA	NA	NA	NA	NA	6	0.997522	J
HSERO_RS09895	Hsero_1980	2237297	2237659	+	363	rplT	50S ribosomal protein L20	1	3	0	0	0	1	424	-9.36667	1.41907e-08	5.75719e-07	24	1	J
HSERO_RS09900	Hsero_1981	2237761	2238879	+	1119	pheS	phenylalanyl-tRNA synthetase subunit alpha	1	3	0	0	1	1	525	-9.16198	1.41716e-08	5.75719e-07	30	1	J
HSERO_RS09905	Hsero_1982	2238959	2241385	+	2427	pheT	phenylalanyl-tRNA synthetase subunit beta protein	1	3	0	0	0	23	931	-7.66071	1.50291e-07	3.48827e-06	54	1	J
HSERO_RS24130	Hsero_2014	2278457	2278533	+	77	trnP	tRNA-Pro	NA	NA	NA	NA	NA	NA	NA	NA	NA	NA	6	0.997522	NA
HSERO_RS10370	Hsero_2074	2335914	2336279	+	366	rpsF	30S ribosomal protein S6	1	3	0	0	0	1	221	-8.42326	6.54134e-07	1.08826e-05	12	0.999994	J
HSERO_RS10375	Hsero_2075	2336301	2336600	+	300	priB	primosomal protein N	1	3	0	0	0	1	221	-8.42326	6.54134e-07	1.08826e-05	12	0.999994	L
HSERO_RS10380	Hsero_2076	2336656	2336940	+	285	rpsR	30S ribosomal protein S18	1	3	0	0	0	1	221	-8.29806	6.54134e-07	1.08826e-05	12	0.999994	J
HSERO_RS10385	Hsero_2077	2336967	2337419	+	453	rplI	50S ribosomal protein L9	NA	NA	NA	NA	NA	NA	NA	NA	NA	NA	4	0.981685	J
HSERO_RS10390	Hsero_2078	2337633	2339069	+	1437	dnaB	replicative DNA helicase	2	3	1	0	0	2	728	-9.03406	6.97661e-09	3.93972e-07	42	1	L
HSERO_RS10420	Hsero_2085	2344929	2345984	-	1056	-	nucleoside-diphosphate-sugar epimerase	1	3	1	0	2	2	728	-9.10139	6.97661e-09	3.93972e-07	42	1	M	G
HSERO_RS10425	Hsero_2086	2346014	2346931	-	918	fmt	methionyl-tRNA formyltransferase	1	5	0	0	0	1	491	-9.10018	2.97608e-08	9.5426e-07	28	1	J
HSERO_RS10430	Hsero_2087	2346928	2347884	-	957	pmrF	polymixin resistance glycosyltransferase transmembrane protein	1	3	0	0	0	1	627	-9.80707	3.77101e-09	3.58825e-07	36	1	M			2
HSERO_RS10435	Hsero_2088	2348082	2349203	-	1122	-	pyridoxal phosphate-dependent aminotransferase	2	3	1	0	0	1	491	-8.8631	1.9314e-08	7.26239e-07	28	1	M
HSERO_RS10440	Hsero_2089	2349308	2349679	-	372	-	small multidrug resistance transmembrane protein	NA	NA	NA	NA	NA	NA	NA	NA	NA	NA	8	0.999665	No COG			4
HSERO_RS10510	Hsero_2104	2364297	2364584	+	288	-	hypothetical protein	NA	NA	NA	NA	NA	NA	NA	NA	NA	NA	4	0.981685	K
HSERO_RS10640	Hsero_2129	2395843	2396046	-	204	rpoZ	DNA-directed RNA polymerase subunit omega	NA	NA	NA	NA	NA	NA	NA	NA	NA	NA	4	0.981685	K
HSERO_RS10645	Hsero_2130	2396106	2396744	-	639	gmk	guanylate kinase	1	3	0	0	0	1	289	-8.81028	1.65928e-07	3.48827e-06	16	1	F
HSERO_RS10690	Hsero_2140	2406156	2406249	-	94	trnS	tRNA-Ser	NA	NA	NA	NA	NA	NA	NA	NA	NA	NA	8	0.999665	NA
HSERO_RS10700	Hsero_2142	2408098	2408379	-	282	-	hypothetical protein	NA	NA	NA	NA	NA	NA	NA	NA	NA	NA	6	0.997522	No COG				1
HSERO_RS10710	Hsero_2144	2409540	2409968	-	429	-	thioredoxin-like protein	1	3	0	0	0	1	255	-8.62971	3.15718e-07	6.00903e-06	14	0.999999	No COG
HSERO_RS10715	Hsero_2145	2410079	2410798	+	720	-	molecular chaperone transmembrane	1	3	0	1	0	1	289	-8.65634	1.65928e-07	3.48827e-06	16	1	O
HSERO_RS10725	Hsero_2147	2411289	2412311	+	1023	-	uracil-DNA glycosylase	1	3	0	1	0	1	458	-9.09262	1.68236e-08	6.4305e-07	26	1	L
HSERO_RS10740	Hsero_2150	2414906	2415985	+	1080	dadX	alanine racemase	1	3	0	0	0	1	542	-9.72282	4.35417e-09	3.6632e-07	31	1	M
HSERO_RS10800	Hsero_2162	2427056	2427889	-	834	dapD	2,3,4,5-tetrahydropyridine-2,6-carboxylate N-succinyltransferase	1	3	2	1	1	2	424	-8.07016	1.28247e-07	3.05744e-06	24	1	E
HSERO_RS10825	Hsero_2167	2436813	2438879	+	2067	lig	NAD-dependent DNA ligase	1	3	1	2	0	1	880	-9.52817	1.95031e-09	3.27281e-07	51	1	L
HSERO_RS10875	Hsero_2178	2453622	2454362	+	741	rpsB	30S ribosomal protein S2	1	3	0	0	0	1	322	-8.97074	5.51758e-08	1.45822e-06	18	1	J
HSERO_RS10880	Hsero_2179	2454500	2455387	+	888	tsf	elongation factor TS	1	3	0	2	2	1	221	-7.38609	2.2664e-06	3.57751e-05	12	0.999994	J
HSERO_RS10885	Hsero_2180	2455689	2456405	+	717	pyrH	uridylate kinase	1	10	0	1	0	2	458	-7.88531	4.65436e-07	8.54222e-06	26	1	F
HSERO_RS10890	Hsero_2181	2456522	2457082	+	561	rrf	ribosome recycling factor	NA	NA	NA	NA	NA	NA	NA	NA	NA	NA	10	0.999955	J
HSERO_RS10895	Hsero_2182	2457269	2458027	+	759	uppS	undecaprenyl pyrophosphate synthetase	1	3	0	0	0	1	491	-9.5808	6.98502e-09	3.93972e-07	28	1	I
HSERO_RS10900	Hsero_2183	2458027	2458854	+	828	cdsA	phosphatidate cytidylyltransferase	1	3	0	0	0	1	390	-9.24638	2.13441e-08	7.53561e-07	22	1	I			7
HSERO_RS10905	Hsero_2184	2458890	2460062	+	1173	dxr	1-deoxy-D-xylulose 5-phosphate reductoisomerase	3	3	0	0	3	1	576	-8.64992	2.99174e-08	9.5426e-07	33	1	I
HSERO_RS10915	Hsero_2186	2461588	2463963	+	2376	-	outer membrane /protective OMA87 antigen protein	2	3	0	0	1	1	1945	-11.0934	3.36963e-11	1.28349e-07	114	1	M				1
HSERO_RS10920	Hsero_2187	2464009	2464518	+	510	-	periplasmic chaperone for outer membrane proteins Skp	NA	NA	NA	NA	NA	NA	NA	NA	NA	NA	10	0.999955	M				1
HSERO_RS10925	Hsero_2188	2464654	2465742	+	1089	lpxD	UDP-3-O-3-hydroxymyristoyl glucosamine N-acyltransferase	4	3	1	0	0	2	458	-8.2748	8.86323e-08	2.20389e-06	26	1	M
HSERO_RS10930	Hsero_2189	2465735	2466199	+	465	fabZ	(3R)-hydroxymyristoyl-ACP dehydratase	1	3	0	0	0	1	221	-8.42326	6.54134e-07	1.08826e-05	12	0.999994	I
HSERO_RS10935	Hsero_2190	2466412	2467200	+	789	lpxA	acyl-ACP-UDP-N-acetylglucosamine O-acyltransferase	1	3	0	0	0	1	458	-9.4777	9.86836e-09	5.07124e-07	26	1	M
HSERO_RS10940	Hsero_2191	2467184	2468359	+	1176	lpxB	lipid-A-disaccharide synthase	1	3	0	0	0	1	491	-9.5808	6.98502e-09	3.93972e-07	28	1	M
HSERO_RS11015	Hsero_2205	2482414	2483883	+	1470	guaB	inosine-5'-monophosphate dehydrogenase	1	3	0	1	0	1	661	-9.49153	4.77577e-09	3.6632e-07	38	1	F
HSERO_RS11020	Hsero_2206	2483997	2485589	+	1593	guaA	GMP synthase	2	3	0	0	0	1	491	-9.28495	1.20432e-08	5.62623e-07	28	1	F
HSERO_RS11045	Hsero_2212	2490808	2491365	+	558	-	cytosine/adenosine deaminases protein	NA	NA	NA	NA	NA	NA	NA	NA	NA	NA	4	0.981685	F	J
HSERO_RS11050	Hsero_2213	2491365	2492366	+	1002	ldcA	microcin C7 resistance protein	1	3	0	0	0	1	491	-9.5808	6.98502e-09	3.93972e-07	28	1	V
HSERO_RS11210	Hsero_2245	2533331	2533858	-	528	ispZ	intracellular septation A protein	2	3	0	0	0	2	255	-7.91688	7.56803e-07	1.25456e-05	14	0.999999	D			5
HSERO_RS11790	Hsero_2356	2692317	2692628	-	312	-	phage protein	1	3	0	0	0	1	255	-8.62971	3.15718e-07	6.00903e-06	14	0.999999	No COG
HSERO_RS11955	Hsero_2392	2724486	2724935	-	450	-	molecular chaperone, small heat shock protein	NA	NA	NA	NA	NA	NA	NA	NA	NA	NA	8	0.999665	O
HSERO_RS12080	Hsero_2418	2745286	2745948	-	663	-	hypothetical protein	1	3	0	1	0	1	187	-7.91942	1.61077e-06	2.56007e-05	10	0.999955	No COG			1
HSERO_RS12950	Hsero_2586	2948473	2948559	+	87	trnL	tRNA-Leu	NA	NA	NA	NA	NA	NA	NA	NA	NA	NA	4	0.981685	NA
HSERO_RS13015	Hsero_2600	2967838	2968875	-	1038	holB	DNA polymerase III subunit delta	1	3	1	0	2	1	272	-7.93981	5.44589e-07	9.87735e-06	15	1	No COG
HSERO_RS13020	Hsero_2601	2968886	2969494	-	609	tmk	thymidylate kinase	NA	NA	NA	NA	NA	NA	NA	NA	NA	NA	8	0.999665	F
HSERO_RS13030	Hsero_2603	2970666	2971748	+	1083	gcvT	glycine cleavage system protein T	2	3	0	0	0	1	221	-8.12741	6.54134e-07	1.08826e-05	12	0.999994	R
HSERO_RS13505	Hsero_2691	3069690	3069878	-	189	-	hypothetical protein	NA	NA	NA	NA	NA	NA	NA	NA	NA	NA	6	0.997522	No COG
HSERO_RS13910	Hsero_2770	3161237	3162520	-	1284	eno	enolase	1	3	0	0	0	1	559	-9.76721	3.75896e-09	3.58825e-07	32	1	G
HSERO_RS13915	Hsero_2771	3162662	3163516	-	855	kdsA	3-deoxy-D-manno-octulosonic acid (KDO) 8-phosphate synthase	NA	NA	NA	NA	NA	NA	NA	NA	NA	NA	4	0.981685	M
HSERO_RS13920	Hsero_2772	3163513	3165183	-	1671	pyrG	CTP synthase	2	3	0	0	1	1	863	-9.7366	1.3794e-09	2.89987e-07	50	1	F
HSERO_RS13945	Hsero_2777	3171182	3171892	-	711	lolD	lipoprotein release ABC transporter ATPase	1	3	0	0	0	1	221	-8.42326	6.54134e-07	1.08826e-05	12	0.999994	V
HSERO_RS13950	Hsero_2778	3171885	3173150	-	1266	lolE	lipoprotein release ABC transporter permease	1	3	0	0	0	1	424	-9.36667	1.41907e-08	5.75719e-07	24	1	M			4
HSERO_RS13990	Hsero_2785	3183549	3184562	+	1014	prfB	peptide chain release factor 2	1	3	0	0	0	1	289	-8.81028	1.65928e-07	3.48827e-06	16	1	J
HSERO_RS13995	Hsero_2786	3184639	3186180	+	1542	lysS	lysyl-tRNA synthetase	1	3	2	2	3	9	796	-7.88896	8.31273e-08	2.07818e-06	46	1	J
HSERO_RS14105	Hsero_2810	3207769	3207903	+	135	-	hypothetical protein	NA	NA	NA	NA	NA	NA	NA	NA	NA	NA	6	0.997522	No COG
HSERO_RS14555	Hsero_2901	3299285	3299361	+	77	trnP	tRNA-Pro	NA	NA	NA	NA	NA	NA	NA	NA	NA	NA	4	0.981685	NA
HSERO_RS14560	Hsero_2902	3299458	3299534	+	77	trnR	tRNA-Arg	NA	NA	NA	NA	NA	NA	NA	NA	NA	NA	6	0.997522	NA
HSERO_RS14645	Hsero_2920	3317463	3317996	-	534	ppa	inorganic pyrophosphatase	1	3	0	0	0	1	289	-8.81028	1.65928e-07	3.48827e-06	16	1	C
HSERO_RS14660	Hsero_2923	3320694	3321503	-	810	hemD	uroporphyrinogen-III synthase	1	3	0	0	0	1	221	-8.42326	6.54134e-07	1.08826e-05	12	0.999994	H
HSERO_RS14665	Hsero_2924	3321487	3322443	-	957	hemC	porphobilinogen deaminase	1	3	1	0	1	1	272	-8.0463	3.56455e-07	6.67451e-06	15	1	H
HSERO_RS14685	Hsero_2929	3328317	3329711	+	1395	argH	argininosuccinate lyase	1	3	0	0	0	1	390	-9.24638	2.13441e-08	7.53561e-07	22	1	E
HSERO_RS14750	Hsero_2943	3348617	3349930	-	1314	purA	adenylosuccinate synthetase	1	3	1	0	2	1	559	-9.05163	1.05207e-08	5.12193e-07	32	1	F
HSERO_RS14775	Hsero_2948	3354917	3355156	-	240	hfq	RNA chaperone Hfq protein	1	3	0	0	0	1	289	-8.81028	1.65928e-07	3.48827e-06	16	1	R
HSERO_RS14780	Hsero_2949	3355296	3356639	-	1344	-	GTP-binding protein	1	3	0	1	0	1	525	-9.52307	8.74547e-09	4.70323e-07	30	1	R
HSERO_RS14795	Hsero_2952	3358687	3360042	-	1356	hisS	histidyl-tRNA synthetase	1	3	0	1	0	1	661	-9.85427	2.96266e-09	3.42557e-07	38	1	J
HSERO_RS14800	Hsero_2953	3360181	3361443	-	1263	gcpE	4-hydroxy-3-methylbut-2-en-1-yl diphosphate synthase	1	3	1	0	1	1	458	-9.06096	1.68236e-08	6.4305e-07	26	1	I
HSERO_RS14815	Hsero_2956	3364111	3364536	-	426	ndk	nucleoside-diphosphate kinase	NA	NA	NA	NA	NA	NA	NA	NA	NA	NA	8	0.999665	F
HSERO_RS14875	Hsero_2967	3376898	3378325	-	1428	lpdA	2-oxoglutarate dehydrogenase E3 component lipoamide dehydrogenase	1	3	0	0	1	1	491	-9.141	1.20432e-08	5.62623e-07	28	1	C
HSERO_RS14885	Hsero_2969	3379781	3382645	-	2865	sucA	2-oxoglutarate dehydrogenase oxidoreductase	3	3	1	1	3	1	1506	-9.67272	6.83475e-10	2.25791e-07	88	1	C
HSERO_RS14895	Hsero_2971	3384488	3384772	-	285	-	hypothetical protein	NA	NA	NA	NA	NA	NA	NA	NA	NA	NA	4	0.981685	S
HSERO_RS14900	Hsero_2972	3384903	3385613	-	711	sdhB	succinate dehydrogenase Fe-S subunit	2	3	0	0	1	1	289	-8.33533	2.62083e-07	5.3398e-06	16	1	C
HSERO_RS14920	Hsero_2974	3387774	3388184	-	411	sdhC	succinate dehydrogenase, hydrophobic subunit, cytochrome b556 with SdhD protein	1	3	0	0	0	1	356	-9.11513	3.34587e-08	1.00485e-06	20	1	C			3
HSERO_RS14940	Hsero_2979	3392426	3395137	+	2712	acnA	aconitate hydratase	1	17	12	2	0	8	1286	-7.63682	1.61104e-07	3.48827e-06	75	1	C
HSERO_RS15175	Hsero_3024	3442132	3443016	-	885	serB	phosphoserine phosphatase	1	3	0	0	0	1	289	-8.68508	1.65928e-07	3.48827e-06	16	1	E
HSERO_RS15185	Hsero_3026	3446690	3447454	+	765	ispD	2-C-methyl-D-erythritol 4-phosphate cytidylyltransferase	NA	NA	NA	NA	NA	NA	NA	NA	NA	NA	8	0.999665	I
HSERO_RS15190	Hsero_3027	3447451	3447954	+	504	ispF	2-C-methyl-D-erythritol 2,4-cyclodiphosphate synthase	1	3	0	0	0	1	255	-8.62971	3.15718e-07	6.00903e-06	14	0.999999	I
HSERO_RS15375	Hsero_3063	3519361	3519936	+	576	efp	translation elongation factor P (EF-P)/translation initiation factor 5A	1	3	0	0	0	1	424	-9.36667	1.41907e-08	5.75719e-07	24	1	J
HSERO_RS15425	Hsero_3074	3530667	3531068	+	402	-	hypothetical protein	NA	NA	NA	NA	NA	NA	NA	NA	NA	NA	4	0.981685	No COG			2
HSERO_RS15460	Hsero_3081	3534269	3535717	-	1449	gltX	glutamyl-tRNA synthetase	3	3	0	0	0	1	694	-9.43368	3.80161e-09	3.58825e-07	40	1	J
HSERO_RS15510	Hsero_3091	3545715	3545918	+	204	-	hypothetical protein	NA	NA	NA	NA	NA	NA	NA	NA	NA	NA	4	0.981685	No COG
HSERO_RS15520	Hsero_3093	3546907	3547746	+	840	panC	panthothenate synthetase	1	3	0	1	0	1	322	-8.8168	9.46101e-08	2.27902e-06	18	1	H
HSERO_RS15590	Hsero_3107	3561075	3562205	-	1131	-	permease	1	3	0	0	0	2	559	-9.15806	1.05207e-08	5.12193e-07	32	1	R			6
HSERO_RS15595	Hsero_3108	3562207	3563337	-	1131	-	permease	1	3	0	0	0	1	424	-9.36667	1.41907e-08	5.75719e-07	24	1	R			6
HSERO_RS15690	Hsero_3127	3585810	3587225	-	1416	glnA	glutamine synthetase	1	3	2	4	0	2	593	-8.26382	4.94412e-08	1.34509e-06	34	1	E
HSERO_RS15740	Hsero_3138	3595047	3595385	-	339	fdx	ferredoxin [2Fe-2S]-type protein	NA	NA	NA	NA	NA	NA	NA	NA	NA	NA	4	0.981685	C
HSERO_RS15755	Hsero_3141	3597986	3598501	-	516	-	co-chaperone protein	3	3	0	0	0	1	187	-7.63776	2.4871e-06	3.88609e-05	10	0.999955	O
HSERO_RS15760	Hsero_3142	3598686	3599009	-	324	-	Iron-binding apoprotein IscA	NA	NA	NA	NA	NA	NA	NA	NA	NA	NA	8	0.999665	S
HSERO_RS15765	Hsero_3143	3599064	3599462	-	399	iscU	FeS cluster assembly scaffold protein	1	3	0	0	0	1	221	-8.42326	6.54134e-07	1.08826e-05	12	0.999994	C
HSERO_RS15770	Hsero_3144	3599547	3600800	-	1254	iscS1	cysteine desulfurase	1	3	0	0	1	1	458	-9.13046	1.68236e-08	6.4305e-07	26	1	E
HSERO_RS15845	Hsero_3159	3618226	3619026	+	801	-	uracil DNA glycosylase	1	3	0	0	0	1	255	-8.62971	3.15718e-07	6.00903e-06	14	0.999999	L
HSERO_RS16135	Hsero_3220	3683038	3683114	-	77	trnM	tRNA-Met	NA	NA	NA	NA	NA	NA	NA	NA	NA	NA	4	0.981685	NA
HSERO_RS16390	Hsero_3275	3752565	3753746	-	1182	-	lipoprotein	1	3	0	1	1	1	491	-9.01402	1.95028e-08	7.27424e-07	28	1	M			1
HSERO_RS16395	Hsero_3276	3753808	3754686	-	879	dapA	dihydrodipicolinate synthase	1	3	0	0	0	1	356	-8.98993	5.74619e-08	1.47645e-06	20	1	E	M
HSERO_RS16455	Hsero_3288	3765887	3766870	-	984	-	lipoprotein	1	3	0	0	0	1	356	-9.11513	3.34587e-08	1.00485e-06	20	1	S			1
HSERO_RS16460	Hsero_3289	3766976	3768289	-	1314	folC	bifunctional folylpolyglutamate synthase/dihydrofolate synthase	1	3	1	0	0	2	661	-9.4267	4.77577e-09	3.6632e-07	38	1	H
HSERO_RS16465	Hsero_3290	3768608	3769477	-	870	accD	acetyl-coenzyme A carboxylase carboxyl transferase subunit beta	1	3	0	0	0	1	255	-8.62971	3.15718e-07	6.00903e-06	14	0.999999	I
HSERO_RS16495	Hsero_3296	3776699	3777814	-	1116	asd	aspartate-semialdehyde dehydrogenase	1	3	0	0	0	1	221	-8.42326	6.54134e-07	1.08826e-05	12	0.999994	E
HSERO_RS16670	Hsero_3327	3816032	3817234	+	1203	argM	acetylornithine aminotransferase	1	3	0	0	1	1	458	-9.15538	1.68236e-08	6.4305e-07	26	1	E
HSERO_RS16830	Hsero_3362	3854111	3855076	+	966	thiL	thiamine-monophosphate kinase	NA	NA	NA	NA	NA	NA	NA	NA	NA	NA	10	0.999955	H
HSERO_RS17150	Hsero_3424	3927509	3928291	+	783	fabI	enoyl-ACP reductase	1	3	0	0	0	1	289	-8.68508	1.65928e-07	3.48827e-06	16	1	I
HSERO_RS17245	Hsero_3444	3949214	3950185	+	972	thyA	thymidylate synthetase	1	3	0	0	0	1	593	-9.7269	4.90585e-09	3.6632e-07	34	1	F
HSERO_RS17275	Hsero_3450	3958841	3959335	+	495	folA	dihydrofolate reductase oxidoreductase	NA	NA	NA	NA	NA	NA	NA	NA	NA	NA	4	0.981685	H
HSERO_RS17335	Hsero_3462	3976351	3977022	-	672	rpiA	ribose 5-phosphate isomerase	1	3	0	0	1	2	153	-7.34118	7.58815e-06	0.000116209	8	0.999665	G
HSERO_RS17715	Hsero_3549	4069035	4070036	-	1002	fbp	fructose-1,6-bisphosphatase	2	3	0	0	0	1	322	-8.6749	9.46101e-08	2.27902e-06	18	1	G
HSERO_RS17765	Hsero_3559	4082297	4083271	+	975	hemF	coproporphyrinogen III oxidase	1	3	0	0	0	1	576	-9.81028	3.26043e-09	3.50686e-07	33	1	H
HSERO_RS17800	Hsero_3566	4088785	4090521	+	1737	-	multidrug ABC transporter ATPase/permease	2	3	1	0	0	2	762	-9.43239	3.80045e-09	3.58825e-07	44	1	V			5
HSERO_RS17825	Hsero_3571	4095024	4098482	-	3459	dnaE	DNA polymerase III subunit alpha	2	3	6	1	1	1	1675	-9.40546	9.59851e-10	2.46628e-07	98	1	L
HSERO_RS17990	Hsero_3603	4131016	4131408	-	393	rbfA	ribosome-binding factor A protein	NA	NA	NA	NA	NA	NA	NA	NA	NA	NA	8	0.999665	J
HSERO_RS17995	Hsero_3604	4131518	4134382	-	2865	infB	translation initiation factor IF-2	1	3	2	0	0	1	559	-9.08433	1.05207e-08	5.12193e-07	32	1	J
HSERO_RS18000	Hsero_3605	4134435	4135994	-	1560	nusA	transcription elongation factor protein	1	3	0	1	0	3	424	-8.26647	8.97681e-08	2.2202e-06	24	1	K
HSERO_RS18005	Hsero_3606	4135991	4136485	-	495	-	hypothetical protein	1	3	0	0	1	1	221	-8.10093	6.54134e-07	1.08826e-05	12	0.999994	S
HSERO_RS18045	Hsero_3614	4145518	4148142	-	2625	alaS	alanyl-tRNA synthetase	1	11	2	1	0	1	982	-8.88551	1.37824e-08	5.75719e-07	57	1	J
HSERO_RS18065	Hsero_3620	4152521	4154272	+	1752	glnS	glutaminyl-tRNA synthetase	1	3	0	1	0	2	965	-9.93327	8.23448e-10	2.37848e-07	56	1	J
HSERO_RS18110	Hsero_3629	4160706	4162109	+	1404	sbcB	exodeoxyribonuclease I	2	3	2	0	1	1	491	-8.56447	4.404e-08	1.22702e-06	28	1	L
HSERO_RS18150	Hsero_3637	4168602	4168886	+	285	-	hypothetical protein	NA	NA	NA	NA	NA	NA	NA	NA	NA	NA	4	0.981685	No COG
HSERO_RS18235	Hsero_3654	4186588	4187652	+	1065	ribD	bifunctional diaminohydroxyphosphoribosyl aminopyrimidine deaminase/5-amino-6-(5-phosphoribosylamino) uracil reductase	2	3	0	0	0	1	238	-8.23433	4.42819e-07	8.15952e-06	13	0.999998	H
HSERO_RS18240	Hsero_3655	4187700	4188320	+	621	ribE	riboflavin synthase subunit alpha	1	3	0	0	0	1	255	-8.50451	3.09369e-07	6.00903e-06	14	0.999999	H
HSERO_RS18370	Hsero_3681	4214043	4216181	-	2139	dnaX	DNA polymerase III subunit gamma/tau	1	3	1	0	0	1	661	-9.77164	2.96266e-09	3.42557e-07	38	1	L
HSERO_RS18395	Hsero_3686	4220332	4221507	-	1176	-	N-acetylglucosaminyl transferase	1	3	1	1	1	1	610	-9.13512	6.96514e-09	3.93972e-07	35	1	G			1
HSERO_RS18415	Hsero_3690	4224404	4225072	-	669	cmk	cytidylate kinase	1	3	0	0	0	1	390	-9.12118	3.67029e-08	1.04784e-06	22	1	F
HSERO_RS18435	Hsero_3694	4228689	4229801	-	1113	serC	phosphoserine aminotransferase	1	3	1	0	0	1	694	-9.7433	2.34083e-09	3.38324e-07	40	1	H	E
HSERO_RS18440	Hsero_3695	4229862	4232507	-	2646	gyrA	DNA gyrase subunit A protein	1	3	1	2	0	3	1100	-9.36448	2.09038e-09	3.27281e-07	64	1	L
HSERO_RS18445	Hsero_3696	4233226	4233837	+	612	-	signal peptide protein	1	3	0	0	0	1	322	-8.84554	9.46101e-08	2.27902e-06	18	1	M				1
HSERO_RS18960	Hsero_3796	4351672	4352526	+	855	ubiA	4-hydroxybenzoate octaprenyltransferase	1	3	0	0	0	1	559	-9.64201	6.48883e-09	3.93972e-07	32	1	H			8
HSERO_RS19125	Hsero_3831	4388197	4390062	-	1866	dxs	1-deoxy-D-xylulose-5-phosphate synthase	2	3	0	0	0	2	745	-9.56462	2.73029e-09	3.42557e-07	43	1	H	I
HSERO_RS19180	Hsero_3842	4402475	4402660	-	186	-	rubredoxin protein	NA	NA	NA	NA	NA	NA	NA	NA	NA	NA	6	0.997522	C
HSERO_RS19190	Hsero_3844	4403602	4404885	+	1284	hemL	glutamate-1-semialdehyde-2,1-aminomutase	2	3	0	0	0	1	458	-8.96948	2.72245e-08	8.87848e-07	26	1	H
HSERO_RS19195	Hsero_3845	4405003	4405368	-	366	-	hypothetical protein	1	3	0	1	0	1	187	-8.0283	1.61077e-06	2.56007e-05	10	0.999955	S
HSERO_RS19215	Hsero_3849	4407874	4408266	-	393	rpsI	30S ribosomal protein S9	1	3	0	0	0	1	221	-8.42326	6.54134e-07	1.08826e-05	12	0.999994	J
HSERO_RS19220	Hsero_3850	4408276	4408704	-	429	rplM	50S ribosomal protein L13	1	3	0	0	0	1	238	-8.53017	4.42819e-07	8.15952e-06	13	0.999998	J
HSERO_RS19425	Hsero_3890	4452309	4452974	+	666	rpe	ribulose-5-phosphate 3-epimerase	1	3	0	1	0	1	221	-8.26931	6.54134e-07	1.08826e-05	12	0.999994	G
HSERO_RS19470	Hsero_3900	4461550	4463124	-	1575	ubiB	ubiquinone biosynthesis transmembrane protein	1	3	0	0	1	2	542	-9.09995	1.218e-08	5.63325e-07	31	1	R			1
HSERO_RS19475	Hsero_3901	4463124	4463732	-	609	-	hypothetical protein	1	3	0	1	0	1	204	-8.15384	1.00332e-06	1.65727e-05	11	0.999983	S
HSERO_RS19485	Hsero_3903	4465010	4465744	-	735	ubiE	ubiquinone/menaquinone biosynthesis; 2-octaprenyl-6-methoxy-1,4-benzoquinonemethyltransferase	3	3	0	0	2	1	322	-7.96377	3.38463e-07	6.38936e-06	18	1	H
HSERO_RS19500	Hsero_3906	4466785	4470786	-	4002	-	oxidoreductase	1	11	3	14	0	2	1692	-8.42239	1.5424e-08	6.20315e-07	99	1	C
HSERO_RS19555	Hsero_3917	4482275	4482907	+	633	lolB	outer-membrane lipoprotein lolB lipoprotein	NA	NA	NA	NA	NA	NA	NA	NA	NA	NA	8	0.999665	M				1
HSERO_RS19560	Hsero_3918	4482962	4483831	+	870	ipk	4-diphosphocytidyl-2-C-methyl-D-erythritol kinase	1	3	0	0	0	1	390	-9.24638	2.13441e-08	7.53561e-07	22	1	I
HSERO_RS19575	Hsero_3920	4484113	4485063	+	951	prsA	phosphoribosylpyrophosphate synthetase	1	3	1	0	0	1	356	-8.75387	5.74619e-08	1.47645e-06	20	1	F	E
HSERO_RS19775	Hsero_3957	4535647	4538748	-	3102	acrF	multidrug efflux system transmembrane protein	3	3	1	0	1	2	1066	-9.45694	1.72605e-09	3.27281e-07	62	1	V			12
HSERO_RS19780	Hsero_3958	4538863	4539666	+	804	-	two component response regulator protein	1	3	0	1	0	1	272	-8.22763	3.56455e-07	6.67451e-06	15	1	T	K
HSERO_RS19795	Hsero_3961	4542168	4542689	-	522	ssb	ssDNA-binding protein	1	3	0	0	1	1	289	-8.59202	1.65928e-07	3.48827e-06	16	1	L
HSERO_RS19830	Hsero_3968	4554244	4555272	+	1029	-	sugar phosphate isomerase	NA	NA	NA	NA	NA	NA	NA	NA	NA	NA	8	0.999665	M
HSERO_RS19840	Hsero_3970	4555823	4556431	+	609	-	hypothetical protein	1	3	0	0	1	2	390	-8.69482	5.92803e-08	1.49006e-06	22	1	S			1
HSERO_RS19845	Hsero_3971	4556501	4557106	+	606	-	signal peptide protein	1	3	0	0	0	1	390	-9.12118	3.67029e-08	1.04784e-06	22	1	S				1
HSERO_RS19850	Hsero_3972	4557108	4557851	+	744	-	ABC transporter ATPase	1	3	0	0	0	1	221	-8.42326	6.54134e-07	1.08826e-05	12	0.999994	R
HSERO_RS20220	Hsero_4044	4642198	4642273	-	76	trnT	tRNA-Thr	NA	NA	NA	NA	NA	NA	NA	NA	NA	NA	6	0.997522	NA
HSERO_RS20230	Hsero_4046	4642928	4643539	-	612	sspA	stringent starvation transcription regulator A protein	1	3	0	0	0	1	322	-8.97074	5.51758e-08	1.45822e-06	18	1	O
HSERO_RS20690	Hsero_4141	4742787	4743269	-	483	kdtB	phosphopantetheine adenylyltransferase	1	3	0	0	0	2	255	-8.3436	3.09369e-07	6.00903e-06	14	0.999999	H
HSERO_RS20715	Hsero_4146	4747817	4748782	+	966	ftsY	signal recognition particle GTPase involved in cell division protein	1	3	0	0	1	1	187	-7.85992	1.61077e-06	2.56007e-05	10	0.999955	U
HSERO_RS20735	Hsero_4150	4751945	4752844	+	900	rpoH	RNA polymerase sigma-32 factor protein	1	3	0	0	0	1	356	-9.11513	3.34587e-08	1.00485e-06	20	1	K
HSERO_RS20950	Hsero_4188	4794623	4795201	+	579	pth	peptidyl-tRNA hydrolase	NA	NA	NA	NA	NA	NA	NA	NA	NA	NA	8	0.999665	J
HSERO_RS20960	Hsero_4190	4796234	4797466	-	1233	-	2-polyprenyl-6-methoxyphenol hydroxylase	1	3	0	1	0	1	593	-9.58927	4.90585e-09	3.6632e-07	34	1	H	C
HSERO_RS20965	Hsero_4191	4797552	4797627	+	76	trnF	tRNA-Phe	NA	NA	NA	NA	NA	NA	NA	NA	NA	NA	3	0.950214	NA
HSERO_RS21335	Hsero_4268	4884833	4885108	-	276	-	plasmid maintenance system antidote protein	NA	NA	NA	NA	NA	NA	NA	NA	NA	NA	8	0.999665	R
HSERO_RS21360	Hsero_4274	4888640	4889932	+	1293	hemA	glutamyl-tRNA reductase	1	3	0	1	0	1	390	-8.98355	3.67029e-08	1.04784e-06	22	1	H
HSERO_RS21365	Hsero_4275	4890041	4891120	+	1080	prfA	peptide chain release factor 1	1	3	0	0	0	1	390	-9.24638	2.13441e-08	7.53561e-07	22	1	J
HSERO_RS21400	Hsero_4282	4899590	4900822	-	1233	cca	tRNA nucleotidyltransferase	1	3	0	0	0	1	424	-9.36667	1.41907e-08	5.75719e-07	24	1	J
HSERO_RS21440	Hsero_4290	4908380	4909543	-	1164	metK	S-adenosylmethionine synthetase	1	3	0	1	1	1	627	-9.38635	6.11983e-09	3.93972e-07	36	1	H
HSERO_RS21455	Hsero_4293	4911500	4912363	+	864	dapF	diaminopimelate epimerase	1	3	0	0	0	1	255	-8.62971	3.15718e-07	6.00903e-06	14	0.999999	E
HSERO_RS21465	Hsero_4295	4914412	4915575	+	1164	-	outer membrane porin	3	3	1	0	1	1	1134	-9.9555	6.07736e-10	2.16214e-07	66	1	M				1
HSERO_RS21495	Hsero_4301	4920006	4920899	-	894	argB	acetylglutamate kinase	1	5	0	0	0	1	289	-8.32966	4.00883e-07	7.47615e-06	16	1	E
HSERO_RS21505	Hsero_4303	4921853	4922629	-	777	-	transcriptional regulation accessory factor transcriptional regulator	1	3	1	0	0	1	322	-8.73416	9.46101e-08	2.27902e-06	18	1	K
HSERO_RS21510	Hsero_4304	4922626	4923399	-	774	birA	bifunctional biotin operon repressor/biotin-[acetyl-CoA- carboxylase] synthetase	NA	NA	NA	NA	NA	NA	NA	NA	NA	NA	6	0.997522	H
HSERO_RS21675	Hsero_4336	4962254	4963882	-	1629	yidC	inner-membrane transmembrane protein	3	3	1	0	0	1	661	-8.99986	1.0944e-08	5.27249e-07	38	1	U			4
HSERO_RS21685	Hsero_4338	4964348	4964761	-	414	rnpA	ribonuclease P protein	NA	NA	NA	NA	NA	NA	NA	NA	NA	NA	8	0.999665	J
HSERO_RS21685	Hsero_4339	4964789	4964926	-	138	rpmH	50S ribosomal protein L34	NA	NA	NA	NA	NA	NA	NA	NA	NA	NA	8	0.999665	No COG
HSERO_RS21770	Hsero_4355	4984467	4986200	-	1734	argS	arginyl-tRNA synthetase	1	3	0	1	0	1	1049	-10.2919	3.44576e-10	1.99208e-07	61	1	J
HSERO_RS21800	Hsero_4361	4993105	4993527	-	423	atpC	F0F1-type ATP synthase subunit epsilon	NA	NA	NA	NA	NA	NA	NA	NA	NA	NA	10	0.999955	C
HSERO_RS21805	Hsero_4362	4993649	4995049	-	1401	atpD	F0F1-type ATP synthase subunit beta	3	3	1	0	1	2	830	-9.16798	5.45522e-09	3.82279e-07	48	1	C
HSERO_RS21810	Hsero_4363	4995107	4995979	-	873	atpG	F0F1-type ATP synthase subunit gamma	3	3	1	0	1	1	694	-9.00481	8.65916e-09	4.70323e-07	40	1	C
HSERO_RS21815	Hsero_4364	4996010	4997551	-	1542	atpA	F0F1-type ATP synthase subunit alpha	1	3	0	3	0	1	863	-9.33311	3.15446e-09	3.47366e-07	50	1	C
HSERO_RS21820	Hsero_4365	4997597	4998130	-	534	atpH	F0F1-type ATP synthase subunit delta	NA	NA	NA	NA	NA	NA	NA	NA	NA	NA	8	0.999665	C
HSERO_RS21830	Hsero_4367	4998677	4998922	-	246	atpE	F0F1-type ATP synthase subunit c	1	3	0	0	0	2	221	-8.13715	6.54134e-07	1.08826e-05	12	0.999994	C			2
HSERO_RS21835	Hsero_4368	4998998	4999819	-	822	atpB	F0F1-type ATP synthase subunit a	1	3	0	0	0	1	356	-9.11513	3.34587e-08	1.00485e-06	20	1	C			6
HSERO_RS21930	Hsero_4386	5019752	5019827	-	76	trnR	tRNA-Arg	NA	NA	NA	NA	NA	NA	NA	NA	NA	NA	5	0.993263	NA
HSERO_RS22005	Hsero_4400	5032987	5033382	+	396	folB	dihydroneopterin aldolase	NA	NA	NA	NA	NA	NA	NA	NA	NA	NA	10	0.999955	H
HSERO_RS22110	Hsero_4423	5053327	5054685	+	1359	glmU	UDP-N-acetylglucosamine pyrophosphorylase	1	3	0	0	0	1	356	-8.98993	5.74619e-08	1.47645e-06	20	1	M
HSERO_RS22120	Hsero_4425	5055954	5056433	-	480	-	AsnC family transcription regulator protein	NA	NA	NA	NA	NA	NA	NA	NA	NA	NA	6	0.997522	K
HSERO_RS22125	Hsero_4426	5056593	5058410	+	1818	glmS	L-glutamine:D-fructose-6-phosphate aminotransferase	2	5	1	0	1	1	880	-9.42983	4.14297e-09	3.6632e-07	51	1	M
HSERO_RS22890	Hsero_4580	5252879	5253139	-	261	-	hypothetical protein	NA	NA	NA	NA	NA	NA	NA	NA	NA	NA	4	0.981685	No COG				1
HSERO_RS23300	Hsero_4659	5347548	5349008	-	1461	gatB	Asp-tRNAAsn/Glu-tRNAGln amidotransferase subunit B	1	3	0	1	0	1	458	-9.18908	1.68236e-08	6.4305e-07	26	1	J
HSERO_RS23305	Hsero_4660	5349060	5350526	-	1467	gatA	Asp-tRNAAsn/Glu-tRNAGln amidotransferase subunit A	1	3	0	1	0	1	728	-9.88625	1.87161e-09	3.27281e-07	42	1	J
HSERO_RS23310	Hsero_4661	5350602	5350904	-	303	gatC	Asp-tRNAAsn/Glu-tRNAGln amidotransferase subunit C	NA	NA	NA	NA	NA	NA	NA	NA	NA	NA	6	0.997522	J
HSERO_RS23315	Hsero_4662	5351263	5352306	+	1044	mreB	cell morphogenesis actin-like ATPase	1	3	0	0	0	1	289	-8.68508	1.65928e-07	3.48827e-06	16	1	D
HSERO_RS23320	Hsero_4663	5352569	5353693	+	1125	mreC	rod shape-determining MreC transmembrane protein	1	3	1	0	0	1	289	-8.5737	1.65928e-07	3.48827e-06	16	1	M
HSERO_RS23325	Hsero_4664	5353690	5354199	+	510	mreD	rod shape-determining MreD transmembrane protein	1	3	0	1	0	1	187	-8.0283	1.61077e-06	2.56007e-05	10	0.999955	M			4
HSERO_RS23330	Hsero_4665	5354219	5356189	+	1971	mrdA	cell division protein FtsI	1	5	0	0	0	1	1201	-10.3919	4.65609e-10	2.15344e-07	70	1	M			1
HSERO_RS23335	Hsero_4666	5356280	5357389	+	1110	ftsW	rod shape-determining (RodA protein) transmembrane protein	1	3	0	0	0	2	390	-8.96027	3.67029e-08	1.04784e-06	22	1	D			9
HSERO_RS23685	Hsero_4734	5428713	5431194	-	2482	rrlC	23S ribosomal RNA	NA	NA	NA	NA	NA	NA	NA	NA	NA	NA	9	0.999877	NA
HSERO_RS23745	Hsero_4746	5443175	5443939	-	765	folE	GTP cyclohydrolase I protein	NA	NA	NA	NA	NA	NA	NA	NA	NA	NA	8	0.999665	H
HSERO_RS23850	Hsero_4767	5467717	5468403	-	687	ribA	GTP cyclohydrolase II	1	3	0	0	0	1	289	-8.81028	1.65928e-07	3.48827e-06	16	1	H
HSERO_RS23870	Hsero_4771	5472498	5473490	-	993	lipA	lipoate synthase	1	3	0	0	0	1	390	-9.24638	2.13441e-08	7.53561e-07	22	1	H
HSERO_RS23875	Hsero_4772	5473531	5474223	-	693	lipB	lipoate-protein ligase B protein	2	3	1	0	0	2	525	-8.89473	2.18504e-08	7.65592e-07	30	1	H
