# Supplementary material for: Essential Genes for In Vitro Growth of the Endophyte Herbaspirillum seropedicae SmR1 as Revealed by Transposon Insertion Site Sequencing
Source: Appl Environ Microbiol. 2016 Oct 27;82(22):6664–71. doi: 10.1128/AEM.02281-16 (PMC5086560; doi:10.1128/AEM.02281-16)
Supplement: Supplemental material [file AEM.02281-16_zam999117516sd4.xlsx]

## Sheet: Table S3
Table S3. H. seropedicae essential genes with homologs in the DEG database			*Only described for genes with homologs with one or two strains
Locus Tag	Historical locus tag	Gene	Product Name	No. of homologs in DEG database	Strain with essential homolog*	DEG Homologs ID Numbers in DEG Database
HSERO_RS01630	Hsero_0329	ftsL	cell division FtsL transmembrane protein	1	Burkholderia thailandensis E264	DEG10240103;
HSERO_RS03240	Hsero_0648		transmembrane protein	1	Pseudomonas aeruginosa PAO1	DEG10300116;
HSERO_RS06995	Hsero_1393	rpsT	SSU ribosomal protein S20P	1	Burkholderia thailandensis E264	DEG10240055;
HSERO_RS10375	Hsero_2075	priB	restart primosome assembly protein PriB	1	Burkholderia thailandensis E264	DEG10240258;
HSERO_RS10440	Hsero_2089		small multidrug resistance transmembrane protein	1	Burkholderia thailandensis E264	DEG10240266;
HSERO_RS10710	Hsero_2144		thioredoxin-like protein	1	Burkholderia thailandensis E264	DEG10240002;
HSERO_RS14895	Hsero_2971		hypothetical protein	1	Burkholderia thailandensis E264	DEG10240375;
HSERO_RS19475	Hsero_3901		hypothetical protein	1	Vibrio cholerae N16961	DEG10030008;
HSERO_RS00715	Hsero_0143	dsbD	Thiol:disulfide interchange protein DsbD	2	Synechococcus elongatus PCC7942, Sphingomonas wittichii RW1	DEG10400083; DEG10280081;
HSERO_RS02975	Hsero_0594	rlpB	lipoprotein B precursor transmembrane protein	2	Shewanella oneidensis MR-1, Pseudomonas aeruginosa UCBPP-PA14	DEG10290104; DEG10150068;
HSERO_RS18110	Hsero_3629	sbcB	Exodeoxyribonuclease I subunit C (EC 3.1.11.1)	2	Pseudomonas aeruginosa PAO1, Salmonella typhimurium LT2	DEG10300073; DEG10110118;
HSERO_RS19180	Hsero_3842	rubA	rubredoxin protein	2	Pseudomonas aeruginosa PAO1, Francisella novicida U112	DEG10120243; DEG10300104;
HSERO_RS00770	Hsero_0154	resB	cytochrome C-type biogenesis transmembrane protein	3		DEG10400082; DEG10010165; DEG10350393;
HSERO_RS04085	Hsero_0816	pilT	twitching mobility PilT protein	3		DEG10350204; DEG10130056; DEG10080281;
HSERO_RS10385	Hsero_2077	rplI	LSU ribosomal protein L9P	3		DEG10030065; DEG10010265; DEG10020006;
HSERO_RS10725	Hsero_2147		uracil-DNA glycosylase	3		DEG10410180; DEG10240229; DEG10200162;
HSERO_RS19840	Hsero_3970		transmembrane protein	3		DEG10360238; DEG10240036; DEG10290346;
HSERO_RS03035	Hsero_0607	smpA	Beta-barrel assembly machine subunit BamE	4		DEG10030173; DEG10150291; DEG10360277; DEG10120016;
HSERO_RS10640	Hsero_2129	rpoZ	DNA-directed RNA polymerase subunit omega (EC 2.7.7.6)	4		DEG10240177; DEG10050641; DEG10280382; DEG10410284;
HSERO_RS02415	Hsero_0484	acrA	acriflavin resistance lipoprotein A	5		DEG10300034; DEG10410474; DEG10350199; DEG10260004; DEG10240286;
HSERO_RS03360	Hsero_0673	purC	phosphoribosylaminoimidazole-succinocarboxamide synthase (EC 6.3.2.6)	5		DEG10250151; DEG10100126; DEG10270140; DEG10050633; DEG10130494;
HSERO_RS05860	Hsero_1168	exbD2	biopolymer transport ExbD-related transmembrane protein	5		DEG10150235; DEG10410428; DEG10240403; DEG10360045; DEG10120097;
HSERO_RS08820	Hsero_1767	nuoA	NADH dehydrogenase subunit A (EC 1.6.5.3)	5		DEG10400294; DEG10410352; DEG10240087; DEG10120381; DEG10200283;
HSERO_RS11210	Hsero_2245	ispZ	intracellular septation A protein	5		DEG10130401; DEG10050300; DEG10260029; DEG10240253; DEG10180217;
HSERO_RS20230	Hsero_4046	sspA	stringent starvation transcription regulator A protein	5		DEG10240309; DEG10120141; DEG10200452; DEG10350392; DEG10280517;
HSERO_RS21335	Hsero_4268		plasmid maintenance system antidote protein, XRE family	5		DEG10280240; DEG10410254; DEG10180254; DEG10030643; DEG10280221;
HSERO_RS21465	Hsero_4295		outer membrane porin	5	Burkholderia thailandensis E264, Burkholderia pseudomallei K96243	DEG10350160; DEG10350431; DEG10240393; DEG10350183; DEG10350146;
HSERO_RS01730	Hsero_0349	argJ	glutamate N-acetyltransferase (EC 2.3.1.35)	6		DEG10280272; DEG10200374; DEG10100281; DEG10400475; DEG10410129; DEG10130108;
HSERO_RS03365	Hsero_0674	purE	5-(carboxyamino)imidazole ribonucleotide mutase	6		DEG10340513; DEG10410492; DEG10220210; DEG10280351; DEG10390126; DEG10100525;
HSERO_RS03370	Hsero_0675	purK	5-(carboxyamino)imidazole ribonucleotide synthase	6		DEG10350046; DEG10410493; DEG10280350; DEG10250651; DEG10400360; DEG10050583;
HSERO_RS08675	Hsero_1740	psd	phosphatidylserine decarboxylase proenzyme protein	6		DEG10230122; DEG10350075; DEG10240081; DEG10410242; DEG10220201; DEG10280060;
HSERO_RS09310	Hsero_1866	ppiB2	peptidyl-prolyl cis/trans isomerase	6		DEG10290171; DEG10250506; DEG10030356; DEG10400177; DEG10180098; DEG10100417;
HSERO_RS14775	Hsero_2948	hfq	RNA-binding protein Hfq	6		DEG10410275; DEG10150296; DEG10200226; DEG10180590; DEG10290078; DEG10280039;
HSERO_RS14920	Hsero_2974	sdhC	succinate dehydrogenase subunit C (EC 1.3.5.1)	6		DEG10130348; DEG10360059; DEG10240371; DEG10290180; DEG10150209; DEG10410061;
HSERO_RS15175	Hsero_3024	serB	phosphoserine phosphatase (EC 3.1.3.3)	6		DEG10250605; DEG10100495; DEG10410249; DEG10300087; DEG10280096; DEG10130489;
HSERO_RS15740	Hsero_3138	fdx	ferredoxin [2Fe-2S]-type protein	6		DEG10150081; DEG10290208; DEG10200426; DEG10180384; DEG10130206; DEG10410476;
HSERO_RS18395	Hsero_3686	lapB	N-acetylglucosaminyl transferase	6		DEG10330107; DEG10030373; DEG10050438; DEG10160105; DEG10240185; DEG10350317;
HSERO_RS18435	Hsero_3694	serC	phosphoserine aminotransferase apoenzyme (EC 2.6.1.52)	6		DEG10220112; DEG10120225; DEG10030237; DEG10360127; DEG10280508; DEG10130326;
HSERO_RS19775	Hsero_3957	acrF	multidrug efflux system transmembrane protein	6		DEG10350198; DEG10260003; DEG10240285; DEG10110035; DEG10410473; DEG10300033;
HSERO_RS21495	Hsero_4301	argB	N-acetylglutamate kinase (EC 2.7.2.8)	6		DEG10350012; DEG10130151; DEG10400380; DEG10410140; DEG10100282; DEG10280313;
HSERO_RS21685	Hsero_4338	rnpA	ribonuclease P protein component (EC 3.1.26.5)	6		DEG10330277; DEG10050354; DEG10360336; DEG10190257; DEG10290002; DEG10160273;
HSERO_RS21830	Hsero_4367	atpE	F0F1-type ATP synthase subunit c	6		DEG10130023; DEG10150335; DEG10240361; DEG10030564; DEG10120361; DEG10290400;
HSERO_RS22005	Hsero_4400	folB	dihydroneopterin aldolase	6		DEG10240017; DEG10280524; DEG10100566; DEG10030102; DEG10200067; DEG10290121;
HSERO_RS02405	Hsero_0482		drug efflux lipoprotein	7		DEG10400439; DEG10050482; DEG10050535; DEG10300016; DEG10110216; DEG10280057;DEG10300036;
HSERO_RS04210	Hsero_0838	amiC	N-acetylmuramoyl-l-alanine amidase	7		DEG10200239; DEG10350049; DEG10310167; DEG10050029; DEG10170229; DEG10240052;DEG10290076;
HSERO_RS09585	Hsero_1921	rpmF	50S ribosomal protein L32	7		DEG10120294; DEG10290261; DEG10030395; DEG10200223; DEG10240196; DEG10130138;DEG10410128;
HSERO_RS10420	Hsero_2085		nucleoside-diphosphate-sugar epimerase	7		DEG10240262; DEG10150056; DEG10220105; DEG10200329; DEG10230103; DEG10360184;DEG10260045;
HSERO_RS10920	Hsero_2187		periplasmic chaperone for outer membrane proteins Skp	7		DEG10120315; DEG10350252; DEG10220053; DEG10390028; DEG10240242; DEG10220054;DEG10030441;
HSERO_RS18445	Hsero_3696		signal peptide protein	7		DEG10260013; DEG10410550; DEG10410197; DEG10350148; DEG10350322; DEG10200392;DEG10270161;
HSERO_RS23325	Hsero_4664	mreD	rod shape-determining MreD transmembrane protein	7		DEG10290349; DEG10190196; DEG10160239; DEG10330242; DEG10150261; DEG10360241;DEG10050017;
HSERO_RS02960	Hsero_0591		inner membrane protein	8		DEG10080299; DEG10130142; DEG10240140; DEG10400215; DEG10200478; DEG10280296;DEG10150027; DEG10410078;
HSERO_RS05845	Hsero_1165	sodB	superoxide dismutase [Fe] protein	8		DEG10120355; DEG10130191; DEG10250756; DEG10270675; DEG10400208; DEG10350056;DEG10150244; DEG10360215;
HSERO_RS15755	Hsero_3141	hscB	Co-chaperone protein HscB	8		DEG10030161; DEG10150080; DEG10130208; DEG10290206; DEG10180386; DEG10050130;DEG10240215; DEG10360163;
HSERO_RS17715	Hsero_3549	fbp	D-fructose 1,6-bisphosphatase (EC 3.1.3.11)	8		DEG10310109; DEG10150317; DEG10080275; DEG10050600; DEG10350324; DEG10240179;DEG10360306; DEG10130322;
HSERO_RS17990	Hsero_3603	rbfA	ribosome-binding factor A protein	8		DEG10020138; DEG10130060; DEG10160221; DEG10330224; DEG10120364; DEG10140263;DEG10030136; DEG10250548;
HSERO_RS19830	Hsero_3968		sugar phosphate isomerase	8		DEG10360237; DEG10410165; DEG10240037; DEG10220449; DEG10340024; DEG10310189;DEG10400591; DEG10200324;
HSERO_RS19845	Hsero_3971	lptA	signal peptide protein	8		DEG10190192; DEG10160234; DEG10360239; DEG10240035; DEG10320255; DEG10330237;DEG10150260; DEG10350029;
HSERO_RS03405	Hsero_0682	pdxH	Pyridoxamine 5'-phosphate oxidase (EC 1.4.3.5)	9		DEG10350048; DEG10220074; DEG10200117; DEG10330104; DEG10160101; DEG10410212;DEG10030775; DEG10130473; DEG10150231;
HSERO_RS05520	Hsero_1100	edd	6-phosphogluconate dehydratase (EC 4.2.1.12)	9		DEG10350063; DEG10240068; DEG10400165; DEG10280502; DEG10100014; DEG10410219;DEG10300056; DEG10250028; DEG10270032;
HSERO_RS07180	Hsero_1428	argG	argininosuccinate synthase (EC 6.3.4.5)	9		DEG10280324; DEG10130167; DEG10240014; DEG10350178; DEG10270318; DEG10100285;DEG10400002; DEG10410101; DEG10250348;
HSERO_RS10435	Hsero_2088		pyridoxal phosphate-dependent aminotransferase	9		DEG10240265; DEG10310059; DEG10350106; DEG10070101; DEG10410479; DEG10360122;DEG10400014; DEG10200445; DEG10260042;
HSERO_RS23310	Hsero_4661	gatC	aspartyl/glutamyl-tRNA(Asn/Gln) amidotransferase subunit C (EC 6.3.5.-)	9		DEG10400600; DEG10010082; DEG10410377; DEG10240008; DEG10150263; DEG10280093;DEG10130127; DEG10170276; DEG10120384;
HSERO_RS00495	Hsero_0099	secE	protein translocase subunit secE/sec61 gamma	10		DEG10330267; DEG10120341; DEG10030045; DEG10240347; DEG10050239; DEG10290020;DEG10320327; DEG10360212; DEG10190274; DEG10160264;
HSERO_RS00955	Hsero_0191	lysA	diaminopimelate decarboxylase (EC 4.1.1.20)	10		DEG10280304; DEG10410542; DEG10270226; DEG10400059; DEG10080050; DEG10250231;DEG10280503; DEG10100192; DEG10130332; DEG10200058;
HSERO_RS04310	Hsero_0858	rpmE	50S ribosomal protein (type B) L31	10		DEG10240271; DEG10120084; DEG10050257; DEG10010256; DEG10400548; DEG10340354;DEG10080086; DEG10100197; DEG10170298; DEG10020237;
HSERO_RS06125	Hsero_1220	tolQ	Cell division and transport-associated protein TolQ (TC 2.C.1.2.1)	10		DEG10410193; DEG10240402; DEG10080266; DEG10310007; DEG10120096; DEG10080285;DEG10030354; DEG10080204; DEG10200396; DEG10360044;
HSERO_RS07210	Hsero_1434	orn	oligoribonuclease	10		DEG10130399; DEG10050627; DEG10330345; DEG10270467; DEG10190288; DEG10160340;DEG10120005; DEG10100403; DEG10290074; DEG10250493;
HSERO_RS13030	Hsero_2603	gcvT	glycine cleavage system protein T	10		DEG10160199; DEG10050156; DEG10360034; DEG10240254; DEG10350101; DEG10130117;DEG10320233; DEG10330202; DEG10150242; DEG10290088;
HSERO_RS14660	Hsero_2923	hemD	uroporphyrinogen-III synthase	10		DEG10180551; DEG10400062; DEG10160251; DEG10330254; DEG10150322; DEG10190263;DEG10130044; DEG10360318; DEG10030015; DEG10290378;
HSERO_RS14815	Hsero_2956	ndk	nucleoside diphosphate kinase (EC 2.7.4.6)	10		DEG10150082; DEG10350113; DEG10030162; DEG10290209; DEG10240274; DEG10280006;DEG10410361; DEG10200220; DEG10340412; DEG10180383;
HSERO_RS14900	Hsero_2972	sdhB	succinate dehydrogenase subunit B (EC 1.3.5.1)	10		DEG10200428; DEG10410058; DEG10240374; DEG10290182; DEG10130346; DEG10250041;DEG10230177; DEG10280154; DEG10150206; DEG10360062;
HSERO_RS17765	Hsero_3559	hemF	coproporphyrinogen oxidase (EC 1.3.3.3)	10		DEG10400182; DEG10130439; DEG10120224; DEG10150007; DEG10240079; DEG10360010;DEG10350073; DEG10280189; DEG10410222; DEG10290011;
HSERO_RS18005	Hsero_3606	rimP	hypothetical protein	10		DEG10180472; DEG10150287; DEG10050457; DEG10360268; DEG10330227; DEG10240295;DEG10280417; DEG10290112; DEG10160224; DEG10030133;
HSERO_RS19555	Hsero_3917	lolB	outer-membrane lipoprotein lolB precursor lipoprotein	10		DEG10150281; DEG10330089; DEG10160087; DEG10240031; DEG10190103; DEG10130355;DEG10320163; DEG10290328; DEG10360258; DEG10120024;
HSERO_RS21800	Hsero_4361	atpC	ATP synthase F1 subcomplex epsilon subunit	10		DEG10180547; DEG10100208; DEG10030558; DEG10200415; DEG10290394; DEG10130029;DEG10280105; DEG10080205; DEG10070181; DEG10210081;
HSERO_RS03590	Hsero_0718	lnt	Apolipoprotein N-acyltransferase	11		DEG10200013; DEG10160147; DEG10330150; DEG10150069; DEG10240049; DEG10290106;DEG10410112; DEG10130072; DEG10190067; DEG10360172; DEG10320073;
HSERO_RS04350	Hsero_0866	rpsU	30S ribosomal protein S21	11		DEG10130189; DEG10240348; DEG10170212; DEG10160215; DEG10020171; DEG10120172;DEG10030100; DEG10370089; DEG10400442; DEG10330218; DEG10010183;
HSERO_RS06120	Hsero_1219	exbD	Cell division and transport-associated protein TolR (TC 2.C.1.2.1)	11		DEG10240403; DEG10410194; DEG10310008; DEG10410428; DEG10080203; DEG10280220;DEG10150235; DEG10280028; DEG10120097; DEG10360045; DEG10200395;
HSERO_RS06215	Hsero_1236	yajC	protein translocase subunit yajC	11		DEG10160173; DEG10340169; DEG10240151; DEG10390177; DEG10080314; DEG10120247;DEG10310148; DEG10330176; DEG10280195; DEG10220304; DEG10200293;
HSERO_RS06920	Hsero_1378	carA	carbamoyl-phosphate synthase small subunit	11		DEG10250259; DEG10130343; DEG10400105; DEG10100221; DEG10350093; DEG10410215;DEG10250005; DEG10270006; DEG10240302; DEG10280051; DEG10400535;
HSERO_RS08680	Hsero_1741	pssA	CDP-diacylglycerol--serine O-phosphatidyltransferase (EC 2.7.8.8)	11		DEG10130403; DEG10230123; DEG10240082; DEG10340105; DEG10350076; DEG10410243;DEG10250084; DEG10220202; DEG10280061; DEG10390118; DEG10120095;
HSERO_RS09675	Hsero_1939	pdxJ	pyridoxine 5'-phosphate synthase (EC 2.6.99.2)	11		DEG10350298; DEG10130310; DEG10200193; DEG10360037; DEG10220141; DEG10180395;DEG10340415; DEG10240205; DEG10280428; DEG10400299; DEG10290132;
HSERO_RS09890	Hsero_1979	rpmI	LSU ribosomal protein L35P	11		DEG10400319; DEG10220198; DEG10030596; DEG10340213; DEG10050474; DEG10130385;DEG10150138; DEG10080018; DEG10390116; DEG10140093; DEG10310025;
HSERO_RS21505	Hsero_4303	coaX	transcription regulation accessory factor transcription regulator protein	11		DEG10240021; DEG10390185; DEG10230303; DEG10130129; DEG10150029; DEG10400453;DEG10360213; DEG10220316; DEG10340150; DEG10200268; DEG10350021;
HSERO_RS01680	Hsero_0339	ftsQ	cell division septal protein	12		DEG10290362; DEG10180022; DEG10190016; DEG10330020; DEG10030477; DEG10240113;DEG10130480; DEG10200341; DEG10350378; DEG10050411; DEG10320020; DEG10160019;
HSERO_RS03535	Hsero_0707	pdxA	4-hydroxythreonine-4-phosphate dehydrogenase (EC 1.1.1.262)	12		DEG10290315; DEG10400209; DEG10350042; DEG10280045; DEG10130370; DEG10360027;DEG10200214; DEG10340154; DEG10030080; DEG10390276; DEG10220454; DEG10240045;
HSERO_RS04320	Hsero_0860	trxA	thioredoxin	12		DEG10220004; DEG10060099; DEG10030730; DEG10410029; DEG10010202; DEG10130381;DEG10180400; DEG10150321; DEG10110205; DEG10290070; DEG10170122; DEG10400455;
HSERO_RS09505	Hsero_1904	lolA	outer-membrane lipoprotein-sorting protein	12		DEG10120087; DEG10030228; DEG10290214; DEG10150148; DEG10320090; DEG10330139;DEG10130363; DEG10050570; DEG10160137; DEG10190074; DEG10360085; DEG10240173;
HSERO_RS23875	Hsero_4772	lipB	lipoate-protein ligase B protein	12		DEG10400610; DEG10320065; DEG10410384; DEG10100349; DEG10250436; DEG10150065;DEG10130360; DEG10120213; DEG10270398; DEG10200314; DEG10050012; DEG10360175;
HSERO_RS07185	Hsero_1429	argF	ornithine carbamoyltransferase	13		DEG10400181; DEG10130179; DEG10410546; DEG10130195; DEG10270250; DEG10100218;DEG10410378; DEG10250256; DEG10100284; DEG10280094; DEG10400653; DEG10280190;DEG10240054;
HSERO_RS09680	Hsero_1940	acpS	phosphopantetheinyl transferase	13		DEG10200194; DEG10380209; DEG10030493; DEG10320204; DEG10160054; DEG10070210;DEG10180394; DEG10010071; DEG10280427; DEG10190148; DEG10330055; DEG10170290;DEG10210053;
HSERO_RS10430	Hsero_2087	pmrF	polymixin resistance glycosyltransferase transmembrane protein	13		DEG10240264; DEG10250389; DEG10390211; DEG10350105; DEG10340163; DEG10220352;DEG10410269; DEG10200077; DEG10220225; DEG10250296; DEG10390135; DEG10270362;DEG10270279;
HSERO_RS14750	Hsero_2943	purA	Adenylosuccinate synthetase (EC 6.3.4.4)	13		DEG10250063; DEG10130178; DEG10350117; DEG10270064; DEG10240279; DEG10100041;DEG10400623; DEG10390181; DEG10030539; DEG10280506; DEG10360284; DEG10220310;DEG10410501;
HSERO_RS15520	Hsero_3093	panC	pantothenate synthetase (EC 6.3.2.1)	13		DEG10100564; DEG10400289; DEG10080001; DEG10130388; DEG10230294; DEG10240070;DEG10030121; DEG10200312; DEG10340139; DEG10250699; DEG10270632; DEG10280289;DEG10290089;
HSERO_RS15595	Hsero_3108		permease	13		DEG10350062; DEG10180601; DEG10240066; DEG10050624; DEG10280441; DEG10330353;DEG10290138; DEG10030502; DEG10360168; DEG10160348; DEG10320350; DEG10190294;DEG10200218;
HSERO_RS17335	Hsero_3462	rpiA	ribose-5-phosphate isomerase (EC 5.3.1.6)	13		DEG10240289; DEG10410238; DEG10130193; DEG10320235; DEG10160201; DEG10050154;DEG10170339; DEG10330204; DEG10150010; DEG10360012; DEG10030499; DEG10400158;DEG10200325;
HSERO_RS18240	Hsero_3655	ribE	riboflavin synthase alpha chain (EC 2.5.1.9)	13		DEG10160100; DEG10130035; DEG10190115; DEG10320140; DEG10230067; DEG10150058;DEG10410293; DEG10220153; DEG10240169; DEG10400416; DEG10330102; DEG10180277;DEG10050581;
HSERO_RS21360	Hsero_4274	hemA	glutamyl-tRNA reductase (EC 1.2.1.70)	13		DEG10150280; DEG10250099; DEG10400133; DEG10160088; DEG10120326; DEG10190104;DEG10130354; DEG10320162; DEG10270090; DEG10330090; DEG10100064; DEG10290327;DEG10240307;
HSERO_RS21820	Hsero_4365	atpH	ATP synthase F1 subcomplex delta subunit	13		DEG10130025; DEG10200419; DEG10280101; DEG10290398; DEG10400093; DEG10100204;DEG10240359; DEG10060331; DEG10360332; DEG10030562; DEG10250242; DEG10270236;DEG10410046;
HSERO_RS23320	Hsero_4663	mreC	rod shape-determining protein MreC	13		DEG10200187; DEG10190197; DEG10240006; DEG10160240; DEG10400076; DEG10290350;DEG10340448; DEG10180485; DEG10330243; DEG10010197; DEG10360242; DEG10050016;DEG10280076;
HSERO_RS23870	Hsero_4771	lipA	lipoate synthase	13		DEG10120237; DEG10400150; DEG10100350; DEG10410272; DEG10320064; DEG10200224;DEG10150066; DEG10240023; DEG10280036; DEG10270399; DEG10020080; DEG10250437;DEG10350023;
HSERO_RS00610	Hsero_0122	rpmC	LSU ribosomal protein L29P	14		DEG10290040; DEG10010043; DEG10020270; DEG10150040; DEG10160308; DEG10240329;DEG10190221; DEG10200143; DEG10030529; DEG10170326; DEG10320281; DEG10410401;DEG10330312; DEG10050273;
HSERO_RS02320	Hsero_0465		Holliday junction resolvase	14		DEG10320239; DEG10030086; DEG10190172; DEG10210209; DEG10180442; DEG10160206;DEG10290285; DEG10150014; DEG10120198; DEG10060235; DEG10330209; DEG10360018;DEG10240164; DEG10370218;
HSERO_RS02970	Hsero_0593	holA	DNA polymerase III, delta subunit (EC 2.7.7.7)	14		DEG10320070; DEG10330153; DEG10180111; DEG10240138; DEG10150067; DEG10030197;DEG10160150; DEG10190064; DEG10290103; DEG10110044; DEG10120037; DEG10050334;DEG10130396; DEG10360174;
HSERO_RS07040	Hsero_1401	dut	deoxyuridine 5'-triphosphate nucleotidohydrolase	14		DEG10200464; DEG10390124; DEG10340069; DEG10130150; DEG10150327; DEG10330283;DEG10120047; DEG10360323; DEG10160279; DEG10100425; DEG10180539; DEG10190250;DEG10320305; DEG10220208;
HSERO_RS08085	Hsero_1624	trxB	thioredoxin reductase oxidoreductase	14		DEG10100609; DEG10060083; DEG10010230; DEG10200359; DEG10240172; DEG10270683;DEG10410490; DEG10140281; DEG10010241; DEG10280110; DEG10170073; DEG10250766;DEG10070179; DEG10210167;
HSERO_RS08090	Hsero_1626	fdxA	ferredoxin protein	14		DEG10250217; DEG10100170; DEG10030167; DEG10400211; DEG10080046; DEG10410119;DEG10240194; DEG10180279; DEG10110219; DEG10280384; DEG10200091; DEG10120390;DEG10150109; DEG10130214;
HSERO_RS14940	Hsero_2979	acnA	aconitate hydratase	14		DEG10240369; DEG10250584; DEG10270536; DEG10410052; DEG10120348; DEG10200458;DEG10280512; DEG10270272; DEG10100247; DEG10050348; DEG10350493; DEG10400476;DEG10130078; DEG10250287;
HSERO_RS15765	Hsero_3143	iscU	FeS assembly scaffold apoprotein IscU	14		DEG10010233; DEG10150078; DEG10290204; DEG10080035; DEG10030159; DEG10100245;DEG10240213; DEG10180387; DEG10400446; DEG10170087; DEG10130210; DEG10360164;DEG10310024; DEG10250286;
HSERO_RS18960	Hsero_3796	ubiA	4-hydroxybenzoate polyprenyltransferase (EC 2.5.1.39)	14		DEG10330334; DEG10410203; DEG10130293; DEG10240152; DEG10080272; DEG10400493;DEG10160330; DEG10200413; DEG10120104; DEG10360325; DEG10270266; DEG10250278;DEG10290071; DEG10190280;
HSERO_RS19470	Hsero_3900	ubiB	2-octaprenylphenol hydroxylase (EC 1.14.13.-)	14		DEG10160246; DEG10150313; DEG10180557; DEG10270113; DEG10290356; DEG10410031;DEG10350038; DEG10120114; DEG10320318; DEG10190266; DEG10250126; DEG10360305;DEG10240040; DEG10330249;
HSERO_RS21510	Hsero_4304	birA	bifunctional biotin operon repressor/biotin-[acetyl-CoA- carboxylase] synthetase	14		DEG10030044; DEG10240022; DEG10280337; DEG10400096; DEG10050103; DEG10290018;DEG10250653; DEG10320325; DEG10410339; DEG10200269; DEG10350022; DEG10180566;DEG10190273; DEG10010154;
HSERO_RS21835	Hsero_4368	atpB	F0F1-type ATP synthase subunit a	14		DEG10400089; DEG10380083; DEG10130022; DEG10240362; DEG10200062; DEG10410159;DEG10030565; DEG10120362; DEG10360334; DEG10210075; DEG10290401; DEG10350421;DEG10270234; DEG10250240;
HSERO_RS00755	Hsero_0151	hemB	delta-aminolevulinic acid dehydratase	15		DEG10410288; DEG10130153; DEG10250102; DEG10320050; DEG10120143; DEG10280124;DEG10270093; DEG10020187; DEG10200167; DEG10180069; DEG10360317; DEG10330177;DEG10400450; DEG10190046; DEG10160174;
HSERO_RS10740	Hsero_2150	dadX	alanine racemase	15		DEG10070209; DEG10030067; DEG10380208; DEG10250669; DEG10080161; DEG10270600;DEG10330338; DEG10230282; DEG10100540; DEG10400546; DEG10220247; DEG10010072;DEG10050568; DEG10210054; DEG10290334;
HSERO_RS10800	Hsero_2162	dapD	2,3,4,5-tetrahydropyridine-2,6-dicarboxylate N-succinyltransferase (EC 2.3.1.117)	15		DEG10130316; DEG10350263; DEG10160031; DEG10180036; DEG10330032; DEG10190026;DEG10320031; DEG10150093; DEG10360149; DEG10290148; DEG10410139; DEG10010093;DEG10050594; DEG10200040; DEG10280314;
HSERO_RS13915	Hsero_2771	kdsA	3-deoxy-D-manno-octulosonic acid (KDO) 8-phosphate synthase	15		DEG10200178; DEG10130246; DEG10160090; DEG10220071; DEG10190107; DEG10320160;DEG10240220; DEG10400589; DEG10410317; DEG10360133; DEG10330092; DEG10340144;DEG10290324; DEG10030421; DEG10230296;
HSERO_RS14685	Hsero_2929	argH	argininosuccinate lyase (EC 4.3.2.1)	15		DEG10100286; DEG10280306; DEG10410544; DEG10240072; DEG10350177; DEG10400079;DEG10400646; DEG10280483; DEG10130043; DEG10050294; DEG10200317; DEG10020220;DEG10410467; DEG10350066; DEG10250349;
HSERO_RS14885	Hsero_2969	sucA	2-oxoglutarate dehydrogenase E1 component (EC 1.2.4.2)	15		DEG10330144; DEG10250226; DEG10270217; DEG10240292; DEG10100184; DEG10290183;DEG10160141; DEG10180124; DEG10350214; DEG10200053; DEG10120352; DEG10280151;DEG10410049; DEG10150205; DEG10360063;
HSERO_RS15690	Hsero_3127	glnA	glutamine synthetase	15		DEG10170172; DEG10130294; DEG10250439; DEG10100352; DEG10350284; DEG10270513;DEG10150318; DEG10050312; DEG10280527; DEG10110208; DEG10270400; DEG10300007;DEG10240208; DEG10200286; DEG10360307;
HSERO_RS21685	Hsero_4339	rpmH	LSU ribosomal protein L34P	15		DEG10240350; DEG10160274; DEG10140052; DEG10200108; DEG10330278; DEG10030002;DEG10410144; DEG10120010; DEG10060376; DEG10080287; DEG10210201; DEG10050353;DEG10320310; DEG10290003; DEG10190256;
HSERO_RS03605	Hsero_0721	ybeY	metal-dependent hydrolase	16		DEG10030199; DEG10310013; DEG10050002; DEG10170211; DEG10200014; DEG10160146;DEG10350044; DEG10130405; DEG10330149; DEG10180116; DEG10290107; DEG10120241;DEG10070052; DEG10360171; DEG10150070; DEG10400106;
HSERO_RS04275	Hsero_0851	plsY	acyl-phosphate glycerol-3-phosphate acyltransferase	16		DEG10410380; DEG10400520; DEG10170175; DEG10370109; DEG10350051; DEG10020148;DEG10140110; DEG10210124; DEG10060209; DEG10050110; DEG10380115; DEG10070148;DEG10240053; DEG10120248; DEG10200332; DEG10010147;
HSERO_RS09305	Hsero_1865	lpxH	UDP-2,3-diacylglucosamine hydrolase (EC 3.6.1.54)	16		DEG10320061; DEG10350272; DEG10130235; DEG10290170; DEG10160160; DEG10240222;DEG10150192; DEG10340086; DEG10030357; DEG10120136; DEG10360073; DEG10190057;DEG10330163; DEG10180097; DEG10230231; DEG10110038;
HSERO_RS09590	Hsero_1922	plsX	phosphate:acyl-[acyl carrier protein] acyltransferase	16		DEG10410298; DEG10120295; DEG10060302; DEG10170142; DEG10200172; DEG10030394;DEG10370007; DEG10010116; DEG10140056; DEG10380007; DEG10240197; DEG10280387;DEG10350304; DEG10020118; DEG10080033; DEG10400370;
HSERO_RS15375	Hsero_3063	efp	translation elongation factor P (EF-P)/translation initiation factor 5A	16		DEG10140194; DEG10290217; DEG10180585; DEG10410268; DEG10270470; DEG10200101;DEG10350297; DEG10100408; DEG10400665; DEG10240206; DEG10020167; DEG10120006;DEG10030245; DEG10250496; DEG10170204; DEG10070028;
HSERO_RS15590	Hsero_3107		permease	16		DEG10240065; DEG10050623; DEG10350061; DEG10290139; DEG10330354; DEG10130036;DEG10150076; DEG10410363; DEG10200217; DEG10120159; DEG10180602; DEG10320351;DEG10160349; DEG10030501; DEG10190295; DEG10360167;
HSERO_RS21455	Hsero_4293	dapF	diaminopimelate epimerase (EC 5.1.1.7)	16		DEG10180553; DEG10280320; DEG10200460; DEG10050253; DEG10290376; DEG10330252;DEG10160249; DEG10250529; DEG10010231; DEG10270491; DEG10410066; DEG10360320;DEG10400484; DEG10340314; DEG10100431; DEG10130331;
HSERO_RS01700	Hsero_0343	lpxC	UDP-3-O-[3-hydroxymyristoyl] N-acetylglucosamine deacetylase (EC 3.5.1.108)	17		DEG10340130; DEG10290359; DEG10410434; DEG10160022; DEG10190019; DEG10030474;DEG10330023; DEG10080179; DEG10240116; DEG10220444; DEG10360219; DEG10390268;DEG10320023; DEG10200290; DEG10120033; DEG10400240; DEG10350375;
HSERO_RS03140	Hsero_0628	folK	2-amino-4-hydroxy-6- hydroxymethyldihydropteridine pyrophosphokinase	17		DEG10400585; DEG10120187; DEG10310004; DEG10200192; DEG10170034; DEG10340011;DEG10130390; DEG10180033; DEG10390059; DEG10190023; DEG10070128; DEG10220106;DEG10290090; DEG10210037; DEG10240160; DEG10360264; DEG10410228;
HSERO_RS11015	Hsero_2205	guaB	inosine-5'-monophosphate dehydrogenase	17		DEG10150086; DEG10220288; DEG10070111; DEG10100536; DEG10240247; DEG10410252;DEG10310139; DEG10080148; DEG10270599; DEG10360158; DEG10280044; DEG10020023;DEG10010005; DEG10130475; DEG10350247; DEG10250668; DEG10400456;
HSERO_RS16830	Hsero_3362	thiL	thiamine-phosphate kinase	17		DEG10350364; DEG10290300; DEG10240133; DEG10160167; DEG10320056; DEG10100475;DEG10150060; DEG10410295; DEG10130491; DEG10250578; DEG10360182; DEG10400666;DEG10030453; DEG10190051; DEG10180078; DEG10200170; DEG10330170;
HSERO_RS19425	Hsero_3890	rpe	ribulose-5-phosphate 3-epimerase (EC 5.1.3.1)	17		DEG10360029; DEG10070087; DEG10290060; DEG10050179; DEG10400162; DEG10130116;DEG10150022; DEG10200023; DEG10070227; DEG10180517; DEG10170139; DEG10220096;DEG10280217; DEG10410466; DEG10270256; DEG10250268; DEG10080276;
HSERO_RS03525	Hsero_0705	ostA	organic solvent tolerance transmembrane protein	18		DEG10190006; DEG10050247; DEG10290313; DEG10410364; DEG10350041; DEG10330008;DEG10230111; DEG10310166; DEG10320010; DEG10180011; DEG10390110; DEG10080224;DEG10280047; DEG10240044; DEG10220189; DEG10110004; DEG10160007; DEG10030082;
HSERO_RS06990	Hsero_1392	mviN	virulence factor transmembrane protein	18		DEG10190085; DEG10200017; DEG10350053; DEG10290308; DEG10070074; DEG10150272;DEG10160121; DEG10270682; DEG10330123; DEG10250765; DEG10320109; DEG10410478;DEG10130011; DEG10360251; DEG10400515; DEG10110070; DEG10180175; DEG10030145;
HSERO_RS07580	Hsero_1507	rimM	16S rRNA processing protein RimM	18		DEG10330183; DEG10100465; DEG10320215; DEG10120329; DEG10160181; DEG10150089;DEG10130448; DEG10030111; DEG10240190; DEG10170149; DEG10280269; DEG10180405;DEG10360155; DEG10110151; DEG10290135; DEG10350310; DEG10200454; DEG10250566;
HSERO_RS14645	Hsero_2920	ppa	inorganic pyrophosphatase	18		DEG10200011; DEG10400344; DEG10130033; DEG10330351; DEG10180595; DEG10050058;DEG10140175; DEG10120212; DEG10030510; DEG10360179; DEG10320347; DEG10250708;DEG10060290; DEG10160346; DEG10270637; DEG10410102; DEG10190292; DEG10240074;
HSERO_RS16495	Hsero_3296	asd	aspartate-semialdehyde dehydrogenase	18		DEG10010139; DEG10220113; DEG10330298; DEG10130082; DEG10410062; DEG10360111;DEG10050206; DEG10190236; DEG10400462; DEG10340074; DEG10160294; DEG10150120;DEG10250719; DEG10230221; DEG10320294; DEG10240377; DEG10180519; DEG10100582;
HSERO_RS03080	Hsero_0616	dnaJ	molecular chaperone protein	19		DEG10060168; DEG10250458; DEG10250062; DEG10370192; DEG10170213; DEG10390221;DEG10100375; DEG10380202; DEG10240158; DEG10310159; DEG10020172; DEG10210187;DEG10290097; DEG10060011; DEG10140291; DEG10400670; DEG10400448; DEG10220371;DEG10100040;
HSERO_RS03425	Hsero_0686	purB	Adenylosuccinate lyase (EC 4.3.2.2)	19		DEG10220255; DEG10280483; DEG10120385; DEG10270139; DEG10240142; DEG10250150;DEG10400079; DEG10350359; DEG10030232; DEG10150144; DEG10130170; DEG10320120;DEG10160110; DEG10020220; DEG10360088; DEG10410467; DEG10290251; DEG10330112;DEG10190096;
HSERO_RS05875	Hsero_1170	kdsB	3-deoxy-manno-octulosonate cytidylyltransferase	19		DEG10330132; DEG10320099; DEG10030360; DEG10400590; DEG10340268; DEG10290239;DEG10050026; DEG10200365; DEG10360103; DEG10130275; DEG10150127; DEG10230033;DEG10160130; DEG10410458; DEG10190079; DEG10220376; DEG10180150; DEG10240057;DEG10110058;
HSERO_RS06140	Hsero_1223	glyA	serine hydroxymethyltransferase	19		DEG10400067; DEG10350437; DEG10350340; DEG10160056; DEG10250204; DEG10020234;DEG10410290; DEG10060325; DEG10130263; DEG10150275; DEG10280131; DEG10120284;DEG10360253; DEG10010253; DEG10270194; DEG10240161; DEG10140131; DEG10330057;DEG10180392;
HSERO_RS06950	Hsero_1384	folP	Dihydropteroate synthase (EC 2.5.1.15)	19		DEG10250702; DEG10220097; DEG10120187; DEG10340079; DEG10210034; DEG10150288;DEG10350096; DEG10130341; DEG10200389; DEG10050537; DEG10070125; DEG10290110;DEG10100567; DEG10410230; DEG10400592; DEG10170032; DEG10360271; DEG10030131;DEG10230226;
HSERO_RS08750	Hsero_1754	rpsO	SSU ribosomal protein S15P	19		DEG10010138; DEG10080177; DEG10150285; DEG10180470; DEG10050538; DEG10240083;DEG10170168; DEG10160220; DEG10200008; DEG10140125; DEG10410108; DEG10060344;DEG10340521; DEG10290115; DEG10130070; DEG10330223; DEG10030137; DEG10120152;DEG10220366;
HSERO_RS15760	Hsero_3142	iscA	Iron-binding apoprotein IscA	19		DEG10030160; DEG10240146; DEG10280444; DEG10160030; DEG10150079; DEG10290205;DEG10190025; DEG10330031; DEG10240214; DEG10360032; DEG10130003; DEG10150028;DEG10030128; DEG10120178; DEG10130209; DEG10120153; DEG10320029; DEG10180280;DEG10290123;
HSERO_RS19195	Hsero_3845	erpA	hypothetical protein	19		DEG10030160; DEG10240146; DEG10280444; DEG10160030; DEG10150079; DEG10290205;DEG10190025; DEG10330031; DEG10240214; DEG10360032; DEG10130003; DEG10150028;DEG10030128; DEG10120178; DEG10130209; DEG10120153; DEG10320029; DEG10180280;DEG10290123;
HSERO_RS23850	Hsero_4767	ribA	GTP cyclohydrolase II (EC 3.5.4.25)	19		DEG10230131; DEG10180222; DEG10330109; DEG10120019; DEG10320155; DEG10130438;DEG10190109; DEG10030260; DEG10100229; DEG10290265; DEG10150061; DEG10250270;DEG10050102; DEG10410190; DEG10280413; DEG10160107; DEG10400361; DEG10220129;DEG10270257;
HSERO_RS05870	Hsero_1169	lpxK	lipid-A-disaccharide kinase (EC 2.7.1.130)	20		DEG10050027; DEG10030362; DEG10180149; DEG10290263; DEG10230094; DEG10330134;DEG10200042; DEG10340361; DEG10360104; DEG10120346; DEG10130276; DEG10350055;DEG10320097; DEG10150125; DEG10240058; DEG10390082; DEG10410206; DEG10160132;DEG10220142; DEG10190078;
HSERO_RS07050	Hsero_1403	lspA	lipoprotein signal peptidase	20		DEG10410516; DEG10290305; DEG10350059; DEG10190002; DEG10240061; DEG10330004;DEG10390050; DEG10130005; DEG10220093; DEG10180007; DEG10120107; DEG10400427;DEG10320006; DEG10150270; DEG10360248; DEG10100254; DEG10250307; DEG10160004;DEG10050357; DEG10200096;
HSERO_RS10380	Hsero_2076	rpsR	30S ribosomal protein S18	20		DEG10280019; DEG10030064; DEG10330350; DEG10050172; DEG10240259; DEG10340399;DEG10060074; DEG10290336; DEG10130288; DEG10410372; DEG10170019; DEG10080234;DEG10010267; DEG10120222; DEG10020021; DEG10200207; DEG10210051; DEG10160345;DEG10400284; DEG10190290;
HSERO_RS10940	Hsero_2191	lpxB	lipid-A-disaccharide synthase (EC 2.4.1.182)	20		DEG10120311; DEG10290162; DEG10130270; DEG10230275; DEG10160045; DEG10410323;DEG10240246; DEG10320044; DEG10390007; DEG10400243; DEG10150103; DEG10180049;DEG10350249; DEG10030437; DEG10330046; DEG10220024; DEG10200250; DEG10340118;DEG10190040; DEG10360138;
HSERO_RS11045	Hsero_2212	tadA	cytosine/adenosine deaminases protein	20		DEG10190049; DEG10320203; DEG10360156; DEG10120028; DEG10150087; DEG10160055;DEG10400469; DEG10200035; DEG10410207; DEG10290278; DEG10050326; DEG10240250;DEG10030176; DEG10180393; DEG10100589; DEG10180075; DEG10190147; DEG10350245;DEG10400048; DEG10330056;
HSERO_RS14665	Hsero_2924	hemC	hydroxymethylbilane synthase (EC 2.5.1.61)	20		DEG10100065; DEG10180552; DEG10240073; DEG10350067; DEG10200020; DEG10330253;DEG10290377; DEG10400249; DEG10150323; DEG10270091; DEG10310070; DEG10190264;DEG10410220; DEG10360319; DEG10020188; DEG10120023; DEG10160250; DEG10250100;DEG10320316; DEG10080037;
HSERO_RS18235	Hsero_3654	ribD	diaminohydroxyphosphoribosylaminopyrimidine deaminase (EC 3.5.4.26)/5-amino-6-(5-phosphoribosylamino)uracil reductase (EC 1.1.1.193)	20		DEG10160170; DEG10190049; DEG10400048; DEG10130034; DEG10150057; DEG10290303;DEG10390021; DEG10410292; DEG10280247; DEG10220044; DEG10320053; DEG10100228;DEG10230238; DEG10180075; DEG10250269; DEG10360156; DEG10080303; DEG10330173;DEG10240170; DEG10150087;
HSERO_RS23305	Hsero_4660	gatA	aspartyl/glutamyl-tRNA(Asn/Gln) amidotransferase subunit A (EC 6.3.5.-)	20		DEG10270545; DEG10370196; DEG10100487; DEG10010083; DEG10350010; DEG10410376;DEG10240009; DEG10380206; DEG10280092; DEG10250592; DEG10130126; DEG10140068;DEG10060080; DEG10020217; DEG10200331; DEG10170275; DEG10400533; DEG10120383;DEG10210056; DEG10360244;
HSERO_RS23745	Hsero_4746	folE	GTP cyclohydrolase I (EC 3.5.4.16)	20		DEG10220138; DEG10410422; DEG10030711; DEG10180344; DEG10190130; DEG10320185;DEG10290375; DEG10400408; DEG10330080; DEG10130298; DEG10070127; DEG10160077;DEG10210036; DEG10340407; DEG10230265; DEG10080156; DEG10280087; DEG10270635;DEG10100568; DEG10250703;
HSERO_RS00660	Hsero_0132	rpmD	LSU ribosomal protein L30P	21		DEG10290050; DEG10340463; DEG10220403; DEG10330322; DEG10240321; DEG10370018;DEG10170316; DEG10390238; DEG10410391; DEG10010053; DEG10150048; DEG10130414;DEG10050283; DEG10320271; DEG10030519; DEG10120071; DEG10190211; DEG10280165;DEG10020260; DEG10110182; DEG10160318;
HSERO_RS01800	Hsero_0364	rplU	LSU ribosomal protein L21P	21		DEG10190187; DEG10400303; DEG10160230; DEG10320252; DEG10130364; DEG10170238;DEG10100393; DEG10240120; DEG10060197; DEG10280432; DEG10340142; DEG10390209;DEG10220350; DEG10200050; DEG10330233; DEG10120165; DEG10010196; DEG10020185;DEG10030076; DEG10290320; DEG10140127;
HSERO_RS02370	Hsero_0475	kdtA	3-deoxy-d-manno-octulosonic-acid (KDO) transferase	21		DEG10150301; DEG10390055; DEG10080163; DEG10290389; DEG10200043; DEG10050211;DEG10230161; DEG10220101; DEG10340493; DEG10330287; DEG10160283; DEG10130471;DEG10110198; DEG10240167; DEG10410205; DEG10320301; DEG10030029; DEG10360289;DEG10310091; DEG10190246; DEG10180536;
HSERO_RS03155	Hsero_0631	hda	regulatory inactivation of DnaA Hda protein	21		DEG10290267; DEG10360041; DEG10160275; DEG10180542; DEG10120001; DEG10350003;DEG10330279; DEG10010001; DEG10150001; DEG10180379; DEG10020001; DEG10320309;DEG10240351; DEG10360001; DEG10170001; DEG10050351; DEG10150237; DEG10290004;DEG10030003; DEG10110141; DEG10190255;
HSERO_RS04215	Hsero_0839		ATPase/kinase	21		DEG10130279; DEG10330346; DEG10340108; DEG10030055; DEG10120082; DEG10170289;DEG10200432; DEG10180588; DEG10350050; DEG10410030; DEG10320345; DEG10100539;DEG10110222; DEG10190289; DEG10220220; DEG10010073; DEG10080116; DEG10290075;DEG10390130; DEG10310084; DEG10160341;
HSERO_RS09595	Hsero_1923	fabH	3-oxoacyl-[acyl-carrier-protein] synthase III (EC 2.3.1.41)	21		DEG10220017; DEG10120296; DEG10230248; DEG10210185; DEG10290260; DEG10330121;DEG10340441; DEG10380200; DEG10030393; DEG10050075; DEG10390004; DEG10180178;DEG10320111; DEG10280388; DEG10200173; DEG10240198; DEG10370190; DEG10160119;DEG10170098; DEG10350303; DEG10400371;
HSERO_RS10715	Hsero_2145		molecular chaperone transmembrane	21		DEG10240228; DEG10380213; DEG10320168; DEG10160084; DEG10280237; DEG10150091;DEG10030387; DEG10330086; DEG10130115; DEG10010074; DEG10110106; DEG10170288;DEG10200015; DEG10230100; DEG10340377; DEG10410113; DEG10120259; DEG10180306;DEG10290242; DEG10360150; DEG10190124;
HSERO_RS19485	Hsero_3903	ubiE	ubiquinone/menaquinone biosynthesis; 2-octaprenyl-6-methoxy-1,4-benzoquinonemethyltransferase	21		DEG10080298; DEG10240039; DEG10130069; DEG10150312; DEG10200462; DEG10180556;DEG10180055; DEG10310032; DEG10280534; DEG10270105; DEG10330251; DEG10160248;DEG10250115; DEG10120116; DEG10010158; DEG10410032; DEG10100080; DEG10360304;DEG10290354; DEG10320317; DEG10020160;
HSERO_RS19795	Hsero_3961	ssb	single-strand binding protein	21		DEG10280251; DEG10240038; DEG10220067; DEG10200180; DEG10070077; DEG10390036;DEG10330339; DEG10410304; DEG10160334; DEG10190284; DEG10170018; DEG10020020;DEG10320338; DEG10130469; DEG10030072; DEG10350030; DEG10080235; DEG10120020;DEG10210050; DEG10010268; DEG10020223;
HSERO_RS21810	Hsero_4363	atpG	ATP synthase F1 subcomplex gamma subunit	21		DEG10130027; DEG10100206; DEG10240357; DEG10140096; DEG10380086; DEG10250244;DEG10290396; DEG10200417; DEG10350418; DEG10080207; DEG10400095; DEG10360330;DEG10270238; DEG10210079; DEG10030560; DEG10280103; DEG10060329; DEG10070183;DEG10370085; DEG10120358; DEG10410044;
HSERO_RS00510	Hsero_0102	rplA	50s ribosomal protein L1	22		DEG10170041; DEG10120338; DEG10060064; DEG10240344; DEG10410418; DEG10280261;DEG10340488; DEG10370057; DEG10290023; DEG10250124; DEG10210147; DEG10020044;DEG10130049; DEG10140007; DEG10030048; DEG10220331; DEG10230158; DEG10010025;DEG10400168; DEG10380054; DEG10360209; DEG10150031;
HSERO_RS01890	Hsero_0381	nrdB	transmembrane ribonucleoside reductase small subunit	22		DEG10330075; DEG10120231; DEG10240127; DEG10270555; DEG10150229; DEG10190134;DEG10180354; DEG10050608; DEG10030256; DEG10360051; DEG10100497; DEG10290231;DEG10130118; DEG10310022; DEG10010145; DEG10350367; DEG10200036; DEG10160072;DEG10060194; DEG10250608; DEG10210071; DEG10170066;
HSERO_RS01930	Hsero_0389	accB	biotin carboxyl carrier protein of acetyl-CoA carboxylase (BCCP)protein	22		DEG10370185; DEG10240129; DEG10360279; DEG10010174; DEG10120147; DEG10320259;DEG10160242; DEG10330245; DEG10280510; DEG10170203; DEG10150293; DEG10220089;DEG10130222; DEG10190199; DEG10140297; DEG10400664; DEG10350365; DEG10290086;DEG10210179; DEG10200243; DEG10030038; DEG10070022;
HSERO_RS03505	Hsero_0701	ubiH	2-octaprenyl-6-methoxyphenol hydroxylase	22		DEG10240147; DEG10130164; DEG10030498; DEG10160145; DEG10030201; DEG10120275;DEG10360314; DEG10360313; DEG10350351; DEG10320074; DEG10320234; DEG10160200;DEG10130163; DEG10330203; DEG10410282; DEG10330148; DEG10290084; DEG10290083;DEG10400519; DEG10120276; DEG10180433; DEG10200024;
HSERO_RS05530	Hsero_1102	lgt	Prolipoprotein diacylglyceryl transferase	22		DEG10120279; DEG10100270; DEG10240069; DEG10050325; DEG10140280; DEG10270309;DEG10220176; DEG10320230; DEG10360013; DEG10030142; DEG10290126; DEG10280140;DEG10180429; DEG10250332; DEG10130089; DEG10410509; DEG10230179; DEG10340546;DEG10160196; DEG10330199; DEG10200081; DEG10190168;
HSERO_RS05955	Hsero_1186	lytB	4-hydroxy-3-methylbut-2-enyl diphosphate reductase (EC 1.17.1.2)	22		DEG10290304; DEG10150268; DEG10130450; DEG10230107; DEG10050358; DEG10270197;DEG10400015; DEG10010177; DEG10160005; DEG10250208; DEG10220132; DEG10030149;DEG10310114; DEG10120094; DEG10340387; DEG10330005; DEG10200408; DEG10360247;DEG10280274; DEG10190003; DEG10320007; DEG10180008;
HSERO_RS07295	Hsero_1451	folD	methenyltetrahydrofolate cyclohydrolase (EC 3.5.4.9)/5,10-methylenetetrahydrofolate dehydrogenase (NADP+) (EC 1.5.1.5)	22		DEG10290173; DEG10060008; DEG10120105; DEG10010172; DEG10270593; DEG10360076;DEG10330161; DEG10190059; DEG10110039; DEG10160158; DEG10150189; DEG10310111;DEG10100532; DEG10250662; DEG10140091; DEG10320063; DEG10400201; DEG10070147;DEG10350282; DEG10130339; DEG10240209; DEG10410103;
HSERO_RS08810	Hsero_1765	tpiA	triosephosphate isomerase (EC 5.3.1.1)	22		DEG10100234; DEG10270263; DEG10340409; DEG10070195; DEG10390079; DEG10230264;DEG10400312; DEG10220136; DEG10170079; DEG10140169; DEG10120349; DEG10060350;DEG10010239; DEG10360269; DEG10210091; DEG10050225; DEG10240085; DEG10380070;DEG10130057; DEG10250276; DEG10020072; DEG10200247;
HSERO_RS13015	Hsero_2600	holB	DNA polymerase III subunit delta	22		DEG10220190; DEG10330116; DEG10050150; DEG10250711; DEG10340444; DEG10240273;DEG10230084; DEG10230247; DEG10320116; DEG10190092; DEG10290186; DEG10390111;DEG10180182; DEG10160114; DEG10130274; DEG10350111; DEG10030388; DEG10270640;DEG10240256; DEG10280073; DEG10010009; DEG10290244;
HSERO_RS15190	Hsero_3027	ispF	2-C-methyl-D-erythritol 2,4-cyclodiphosphate synthase (EC 4.6.1.12)	22		DEG10160190; DEG10400290; DEG10310205; DEG10010020; DEG10240252; DEG10290294;DEG10250690; DEG10360132; DEG10180423; DEG10130242; DEG10100558; DEG10120249;DEG10030104; DEG10340419; DEG10410273; DEG10220003; DEG10320225; DEG10200225;DEG10050220; DEG10280037; DEG10330193; DEG10190162;
HSERO_RS16460	Hsero_3289	folC	bifunctional folylpolyglutamate synthase/dihydrofolate synthase	22		DEG10330072; DEG10230069; DEG10170239; DEG10320189; DEG10200434; DEG10190135;DEG10410028; DEG10130105; DEG10250478; DEG10240379; DEG10030211; DEG10290271;DEG10270448; DEG10380131; DEG10400246; DEG10220311; DEG10340325; DEG10370122;DEG10160070; DEG10100395; DEG10210035; DEG10070126;
HSERO_RS20960	Hsero_4190		2-polyprenyl-6-methoxyphenol hydroxylase	22		DEG10240147; DEG10130164; DEG10030498; DEG10160145; DEG10030201; DEG10120275;DEG10360314; DEG10360313; DEG10350351; DEG10320074; DEG10320234; DEG10160200;DEG10130163; DEG10330203; DEG10410282; DEG10330148; DEG10290084; DEG10290083;DEG10400519; DEG10120276; DEG10180433; DEG10200024;
HSERO_RS03030	Hsero_0606	dapB	dihydrodipicolinate reductase (EC 1.3.1.26)	23		DEG10150289; DEG10200436; DEG10030471; DEG10050467; DEG10360274; DEG10240136;DEG10290098; DEG10010156; DEG10160006; DEG10270499; DEG10250539; DEG10330006;DEG10080085; DEG10400538; DEG10340026; DEG10190004; DEG10070080; DEG10220433;DEG10280033; DEG10130496; DEG10320008; DEG10180009; DEG10410091;
HSERO_RS03580	Hsero_0716	glyS	glycyl-tRNA synthetase beta chain (EC 6.1.1.14)	23		DEG10330292; DEG10110194; DEG10160288; DEG10380188; DEG10310160; DEG10280530;DEG10350043; DEG10050335; DEG10370175; DEG10200166; DEG10320299; DEG10290007;DEG10180529; DEG10030005; DEG10010180; DEG10130443; DEG10150002; DEG10400004;DEG10120174; DEG10410184; DEG10360005; DEG10240047; DEG10210171;
HSERO_RS10930	Hsero_2189	fabZ	3-hydroxyacyl-[acyl-carrier-protein] dehydratase (EC 4.2.1.-)	23		DEG10340130; DEG10120313; DEG10220444; DEG10170294; DEG10030439; DEG10190038;DEG10160043; DEG10280068; DEG10390268; DEG10410326; DEG10200253; DEG10330044;DEG10130203; DEG10290160; DEG10050386; DEG10150101; DEG10400241; DEG10240244;DEG10320042; DEG10360140; DEG10210178; DEG10180047; DEG10070023;
HSERO_RS11020	Hsero_2206	guaA	GMP synthase	23		DEG10170020; DEG10270006; DEG10280368; DEG10270597; DEG10400105; DEG10020024;DEG10250005; DEG10360157; DEG10120208; DEG10400045; DEG10050104; DEG10250666;DEG10350246; DEG10400535; DEG10100534; DEG10240249; DEG10130018; DEG10080069;DEG10220125; DEG10410253; DEG10280158; DEG10390073; DEG10410215;
HSERO_RS13910	Hsero_2770	eno	enolase (EC 4.2.1.11)	23		DEG10380080; DEG10250192; DEG10350276; DEG10170081; DEG10400173; DEG10290297;DEG10110158; DEG10370079; DEG10010237; DEG10100156; DEG10130245; DEG10060336;DEG10270189; DEG10210097; DEG10120154; DEG10320227; DEG10140199; DEG10190165;DEG10160193; DEG10410316; DEG10330196; DEG10020073; DEG10070168;
HSERO_RS16395	Hsero_3276	dapA	dihydrodipicolinate synthase (EC 4.2.1.52)	23		DEG10230047; DEG10290178; DEG10400461; DEG10280080; DEG10180377; DEG10270496;DEG10080171; DEG10350274; DEG10160062; DEG10250534; DEG10390264; DEG10330063;DEG10340286; DEG10320197; DEG10100437; DEG10010140; DEG10050109; DEG10150232;DEG10200132; DEG10220439; DEG10130493; DEG10190142; DEG10360048;
HSERO_RS21400	Hsero_4282	cca	tRNA nucleotidyltransferase	23		DEG10100608; DEG10170191; DEG10380106; DEG10010155; DEG10070190; DEG10210108;DEG10220173; DEG10190177; DEG10340369; DEG10240013; DEG10270680; DEG10130266;DEG10050575; DEG10250763; DEG10350016; DEG10230097; DEG10400204; DEG10180455;DEG10160212; DEG10370102; DEG10320244; DEG10110168; DEG10330215;
HSERO_RS23300	Hsero_4659	gatB	aspartyl/glutamyl-tRNA(Asn/Gln) amidotransferase subunit B (EC 6.3.5.-)	23		DEG10100486; DEG10370195; DEG10150264; DEG10250591; DEG10140069; DEG10060081;DEG10380205; DEG10130125; DEG10200330; DEG10070135; DEG10010084; DEG10240010;DEG10400027; DEG10280091; DEG10270544; DEG10020216; DEG10120382; DEG10080109;DEG10350011; DEG10410375; DEG10360245; DEG10170274; DEG10210057;
HSERO_RS00500	Hsero_0100	nusG	transcription antitermination protein nusG	24		DEG10390197; DEG10240346; DEG10160263; DEG10360211; DEG10080222; DEG10330266;DEG10350412; DEG10400170; DEG10270112; DEG10140064; DEG10290021; DEG10250122;DEG10130047; DEG10310052; DEG10030046; DEG10120340; DEG10220333; DEG10230159;DEG10200385; DEG10410420; DEG10050240; DEG10280259; DEG10340490; DEG10190275;
HSERO_RS00705	Hsero_0141	rplQ	LSU ribosomal protein L17P	24		DEG10150053; DEG10330330; DEG10060149; DEG10290057; DEG10080248; DEG10250675;DEG10030511; DEG10160326; DEG10190204; DEG10240312; DEG10170307; DEG10410385;DEG10400552; DEG10130407; DEG10360186; DEG10010063; DEG10050289; DEG10120079;DEG10020251; DEG10370024; DEG10140214; DEG10210030; DEG10320264; DEG10200159;
HSERO_RS01805	Hsero_0365	rpmA	LSU ribosomal protein L27P	24		DEG10190186; DEG10170236; DEG10240121; DEG10120166; DEG10020184; DEG10200049;DEG10160229; DEG10210107; DEG10220349; DEG10320251; DEG10280433; DEG10390208;DEG10140126; DEG10080051; DEG10150274; DEG10290319; DEG10340141; DEG10060199;DEG10410036; DEG10100392; DEG10400304; DEG10330232; DEG10010195; DEG10030077;
HSERO_RS03070	Hsero_0614	grpE	heat shock protein 24 (HSP-70 cofactor)protein	24		DEG10170215; DEG10030175; DEG10310100; DEG10270063; DEG10340215; DEG10080014;DEG10200028; DEG10160184; DEG10320218; DEG10380204; DEG10410088; DEG10330186;DEG10190159; DEG10110152; DEG10280145; DEG10100039; DEG10370194; DEG10250061;DEG10240156; DEG10150290; DEG10290143; DEG10180409; DEG10350347; DEG10130499;
HSERO_RS03355	Hsero_0672	fbaA	fructose-bisphosphate aldolase (EC 4.1.2.13)	24		DEG10130236; DEG10210186; DEG10170299; DEG10150018; DEG10250065; DEG10230088;DEG10160202; DEG10320236; DEG10370206; DEG10070138; DEG10310075; DEG10330205;DEG10240050; DEG10060015; DEG10010257; DEG10020239; DEG10030089; DEG10400366;DEG10290094; DEG10360022; DEG10180436; DEG10380216; DEG10140030; DEG10190169;
HSERO_RS03375	Hsero_0676	sua5	translation factor SUA5	24		DEG10330333; DEG10200410; DEG10340405; DEG10170296; DEG10160329; DEG10230267;DEG10050214; DEG10350047; DEG10190201; DEG10240051; DEG10150006; DEG10100200;DEG10380136; DEG10010254; DEG10400472; DEG10130030; DEG10250238; DEG10220430;DEG10410189; DEG10280015; DEG10320261; DEG10390259; DEG10290010; DEG10360009;
HSERO_RS04995	Hsero_0997	groES1	co-chaperonin GroES	24		DEG10390171; DEG10060324; DEG10160336; DEG10010076; DEG10190286; DEG10220289;DEG10340357; DEG10320341; DEG10150246; DEG10400597; DEG10180583; DEG10120324;DEG10030547; DEG10330341; DEG10100538; DEG10170285; DEG10280375; DEG10210038;DEG10020224; DEG10370215; DEG10290079; DEG10130337; DEG10240162; DEG10200094;
HSERO_RS06220	Hsero_1237	secD	export membrane protein SecD transmembrane	24		DEG10170232; DEG10270478; DEG10390219; DEG10130098; DEG10400036; DEG10310147;DEG10200292; DEG10200291; DEG10220367; DEG10410306; DEG10320051; DEG10180073;DEG10160172; DEG10240150; DEG10290273; DEG10120246; DEG10280196; DEG10280197;DEG10250509; DEG10350349; DEG10190047; DEG10140255; DEG10330175; DEG10360166;
HSERO_RS10370	Hsero_2074	rpsF	SSU ribosomal protein S6P	24		DEG10050174; DEG10180591; DEG10340400; DEG10010269; DEG10160343; DEG10310142;DEG10130287; DEG10240257; DEG10320346; DEG10290338; DEG10210049; DEG10390075;DEG10120223; DEG10330348; DEG10030062; DEG10170017; DEG10400003; DEG10080236;DEG10020019; DEG10220127; DEG10410371; DEG10250015; DEG10200208; DEG10360283;
HSERO_RS10915	Hsero_2186	bamA	Beta-barrel assembly machine subunit BamA	24		DEG10390027; DEG10120316; DEG10290158; DEG10050233; DEG10400239; DEG10130282;DEG10350253; DEG10190036; DEG10160041; DEG10410328; DEG10330042; DEG10200256;DEG10280066; DEG10130201; DEG10200199; DEG10150100; DEG10030442; DEG10230236;DEG10240241; DEG10320040; DEG10360142; DEG10110020; DEG10220052; DEG10180046;
HSERO_RS14800	Hsero_2953	gcpE	4-hydroxy-3-methylbut-2-en-1-yl diphosphate synthase (EC 1.17.4.3)	24		DEG10130094; DEG10400193; DEG10270515; DEG10010176; DEG10310085; DEG10220209;DEG10240275; DEG10340514; DEG10250555; DEG10390125; DEG10230133; DEG10030163;DEG10330060; DEG10180382; DEG10320200; DEG10120242; DEG10150083; DEG10350114;DEG10160059; DEG10190145; DEG10200113; DEG10410126; DEG10290283; DEG10360161;
HSERO_RS19560	Hsero_3918	ipk	4-diphosphocytidyl-2-C-methyl-D-erythritol kinase (EC 2.7.1.148)	24		DEG10150282; DEG10160086; DEG10400078; DEG10010011; DEG10230027; DEG10350026;DEG10120025; DEG10360259; DEG10330088; DEG10280476; DEG10200164; DEG10250187;DEG10100152; DEG10240030; DEG10270184; DEG10030425; DEG10220218; DEG10050577;DEG10340305; DEG10180205; DEG10410181; DEG10320164; DEG10190102; DEG10290329;
HSERO_RS21675	Hsero_4336	yidC	protein translocase subunit yidC	24		DEG10240349; DEG10310124; DEG10360335; DEG10120008; DEG10230024; DEG10050355;DEG10170293; DEG10350004; DEG10250770; DEG10220286; DEG10200106; DEG10290001;DEG10270687; DEG10100613; DEG10400414; DEG10340307; DEG10160272; DEG10110202;DEG10330276; DEG10080290; DEG10190258; DEG10030001; DEG10410142; DEG10320311;
HSERO_RS00515	Hsero_0103	rplJ	LSU ribosomal protein L10P	25		DEG10170042; DEG10120337; DEG10240343; DEG10160261; DEG10410417; DEG10060295;DEG10330264; DEG10350410; DEG10180569; DEG10290024; DEG10020045; DEG10140108;DEG10320329; DEG10200082; DEG10280380; DEG10030049; DEG10250127; DEG10100090;DEG10010026; DEG10310054; DEG10210112; DEG10400167; DEG10360208; DEG10130050;DEG10190276;
HSERO_RS00560	Hsero_0113	rpsJ	SSU ribosomal protein S10P	25		DEG10130433; DEG10030538; DEG10060121; DEG10150035; DEG10410410; DEG10220421;DEG10010034; DEG10080263; DEG10340482; DEG10180507; DEG10330303; DEG10210009;DEG10140242; DEG10240337; DEG10120052; DEG10280184; DEG10160299; DEG10200134;DEG10190230; DEG10400222; DEG10020279; DEG10370009; DEG10100102; DEG10320290;DEG10290031;
HSERO_RS09655	Hsero_1935	lepB	signal peptidase I (SPase I) family protein	25		DEG10120310; DEG10030495; DEG10130312; DEG10100462; DEG10350299; DEG10360035;DEG10190151; DEG10170097; DEG10290129; DEG10370200; DEG10390260; DEG10070017;DEG10400127; DEG10270522; DEG10410285; DEG10050007; DEG10160052; DEG10320207;DEG10220432; DEG10380212; DEG10230190; DEG10240203; DEG10330053; DEG10180398;DEG10250564;
HSERO_RS10905	Hsero_2184	dxr	1-deoxy-D-xylulose 5-phosphate reductoisomerase (EC 1.1.1.267)	25		DEG10290156; DEG10120317; DEG10270516; DEG10010133; DEG10190032; DEG10050291;DEG10330038; DEG10350255; DEG10150099; DEG10340372; DEG10320037; DEG10250557;DEG10200257; DEG10280065; DEG10130200; DEG10390142; DEG10310179; DEG10030444;DEG10400387; DEG10220234; DEG10160037; DEG10240240; DEG10360143; DEG10410330;DEG10180043;
HSERO_RS15185	Hsero_3026	ispD	2-C-methyl-D-erythritol 4-phosphate cytidylyltransferase	25		DEG10310205; DEG10010019; DEG10240251; DEG10290295; DEG10180424; DEG10390103;DEG10250691; DEG10100559; DEG10130243; DEG10400184; DEG10170012; DEG10220180;DEG10350243; DEG10270625; DEG10120155; DEG10070069; DEG10410273; DEG10320226;DEG10160191; DEG10200225; DEG10050221; DEG10280037; DEG10330194; DEG10190163;DEG10340413;
HSERO_RS17245	Hsero_3444	thyA	thymidylate synthetase	25		DEG10230105; DEG10150011; DEG10410431; DEG10210109; DEG10270498; DEG10360014;DEG10070139; DEG10240193; DEG10280412; DEG10030143; DEG10290127; DEG10180428;DEG10250538; DEG10340384; DEG10170185; DEG10130088; DEG10220458; DEG10350305;DEG10320229; DEG10120280; DEG10160195; DEG10200309; DEG10390279; DEG10330198;DEG10020157;
HSERO_RS19215	Hsero_3849	rpsI	30S ribosomal protein S9	25		DEG10130372; DEG10400549; DEG10240145; DEG10290340; DEG10380217; DEG10250672;DEG10360233; DEG10020247; DEG10410300; DEG10320257; DEG10050526; DEG10390201;DEG10060338; DEG10170305; DEG10190193; DEG10180480; DEG10010065; DEG10160236;DEG10340424; DEG10220338; DEG10140191; DEG10200176; DEG10120288; DEG10030118;DEG10330239;
HSERO_RS20690	Hsero_4141	kdtB	Phosphopantetheine adenylyltransferase (EC 2.7.7.3)	25		DEG10130351; DEG10200198; DEG10240027; DEG10160282; DEG10070106; DEG10150013;DEG10400501; DEG10220340; DEG10050210; DEG10280005; DEG10290390; DEG10360016;DEG10030027; DEG10390202; DEG10370161; DEG10320302; DEG10190247; DEG10380175;DEG10330286; DEG10120179; DEG10340544; DEG10410277; DEG10170116; DEG10210059;DEG10180537;
HSERO_RS22110	Hsero_4423	glmU	UDP-N-acetylglucosamine pyrophosphorylase (EC 2.7.7.23)/glucosamine-1-phosphate N-acetyltransferase (EC 2.3.1.157)	25		DEG10400070; DEG10170026; DEG10250191; DEG10030557; DEG10120121; DEG10010012;DEG10410279; DEG10180546; DEG10070055; DEG10290393; DEG10370054; DEG10190261;DEG10360328; DEG10210149; DEG10100155; DEG10240016; DEG10270188; DEG10160270;DEG10380052; DEG10330274; DEG10350018; DEG10130492; DEG10020033; DEG10320313;DEG10200326;
HSERO_RS00590	Hsero_0118	rpsS	SSU ribosomal protein S19P	26		DEG10010039; DEG10060126; DEG10150036; DEG10030533; DEG10210014; DEG10160304;DEG10180502; DEG10190225; DEG10330308; DEG10390248; DEG10240332; DEG10120057;DEG10130428; DEG10050269; DEG10400571; DEG10410405; DEG10020274; DEG10220416;DEG10340477; DEG10200139; DEG10290036; DEG10100107; DEG10140237; DEG10170330;DEG10280179; DEG10320285;
HSERO_RS00595	Hsero_0119	rplV	50S ribosomal protein L22	26		DEG10220415; DEG10060127; DEG10150037; DEG10030532; DEG10050270; DEG10080261;DEG10370013; DEG10160305; DEG10190224; DEG10330309; DEG10200140; DEG10130427;DEG10120058; DEG10010040; DEG10170329; DEG10400570; DEG10410404; DEG10020273;DEG10340476; DEG10290037; DEG10210015; DEG10140236; DEG10280178; DEG10250138;DEG10320284; DEG10100108;
HSERO_RS00620	Hsero_0124	rplN	LSU ribosomal protein L14P	26		DEG10410399; DEG10170324; DEG10160310; DEG10020268; DEG10120063; DEG10050275;DEG10180500; DEG10100113; DEG10200145; DEG10320279; DEG10130422; DEG10290042;DEG10150042; DEG10060132; DEG10010045; DEG10240328; DEG10030527; DEG10340471;DEG10220411; DEG10080258; DEG10280173; DEG10140231; DEG10400565; DEG10330314;DEG10210019; DEG10190219;
HSERO_RS00635	Hsero_0127	rpsN	SSU ribosomal protein S14P	26		DEG10180498; DEG10130419; DEG10050278; DEG10410396; DEG10120066; DEG10400118;DEG10020265; DEG10220408; DEG10340468; DEG10390242; DEG10320276; DEG10200148;DEG10140228; DEG10010048; DEG10150045; DEG10170321; DEG10290045; DEG10060135;DEG10210218; DEG10310218; DEG10030524; DEG10080255; DEG10160313; DEG10190216;DEG10280170; DEG10330317;
HSERO_RS01885	Hsero_0380	nrdA	ribonucleoside reductase large subunit	26		DEG10330076; DEG10120230; DEG10240126; DEG10270556; DEG10150228; DEG10280200;DEG10180353; DEG10190133; DEG10050607; DEG10070171; DEG10030257; DEG10360052;DEG10100498; DEG10290230; DEG10200423; DEG10010144; DEG10020062; DEG10130119;DEG10410357; DEG10160073; DEG10250609; DEG10350368; DEG10060196; DEG10270107;DEG10210072; DEG10170065;
HSERO_RS04280	Hsero_0852	gcp	O-sialoglycoprotein endopeptidase	26		DEG10130190; DEG10360025; DEG10120333; DEG10240366; DEG10020226; DEG10010075;DEG10190178; DEG10400311; DEG10220072; DEG10370201; DEG10030101; DEG10410068;DEG10290120; DEG10070118; DEG10390039; DEG10230050; DEG10340291; DEG10150020;DEG10170287; DEG10060033; DEG10200019; DEG10160214; DEG10320246; DEG10330217;DEG10140035; DEG10070006;
HSERO_RS05880	Hsero_1171	adk	Adenylate kinase (EC 2.7.4.3)	26		DEG10170313; DEG10160162; DEG10010056; DEG10030207; DEG10060142; DEG10120257;DEG10340158; DEG10320059; DEG10130162; DEG10210026; DEG10190055; DEG10110036;DEG10140221; DEG10400557; DEG10330165; DEG10240056; DEG10390095; DEG10290187;DEG10180089; DEG10380017; DEG10220167; DEG10020257; DEG10350054; DEG10200155;DEG10310077; DEG10070123;
HSERO_RS07585	Hsero_1508	trmB	tRNA (Guanine37-N(1)-) methyltransferase (EC 2.1.1.31)	26		DEG10100464; DEG10410064; DEG10060361; DEG10380105; DEG10320214; DEG10240191;DEG10160180; DEG10020126; DEG10330182; DEG10210126; DEG10190156; DEG10180404;DEG10110150; DEG10130447; DEG10120328; DEG10270523; DEG10010125; DEG10400577;DEG10350309; DEG10370101; DEG10030112; DEG10140173; DEG10070040; DEG10290136;DEG10170150; DEG10250565;
HSERO_RS09895	Hsero_1980	rplT	LSU ribosomal protein L20P	26		DEG10030597; DEG10150139; DEG10060166; DEG10010205; DEG10220199; DEG10020189;DEG10360092; DEG10400318; DEG10200122; DEG10190119; DEG10130384; DEG10080019;DEG10170244; DEG10320130; DEG10160096; DEG10290213; DEG10340214; DEG10050475;DEG10120267; DEG10140094; DEG10410012; DEG10390117; DEG10210134; DEG10250343;DEG10180287; DEG10330098;
HSERO_RS10925	Hsero_2188	lpxD	UDP-3-O-[3-hydroxymyristoyl] glucosamine N-acyltransferase (EC 2.3.1.191)	26		DEG10340131; DEG10120314; DEG10290159; DEG10220445; DEG10080030; DEG10030438;DEG10350251; DEG10190039; DEG10190037; DEG10160044; DEG10050331; DEG10160042;DEG10180048; DEG10390269; DEG10410327; DEG10330045; DEG10130202; DEG10330043;DEG10200254; DEG10400368; DEG10030440; DEG10320043; DEG10320041; DEG10240243;DEG10360141; DEG10110021;
HSERO_RS13020	Hsero_2601	tmk	thymidylate kinase (EC 2.7.4.9)	26		DEG10170023; DEG10150132; DEG10050151; DEG10330117; DEG10380048; DEG10240255;DEG10410301; DEG10350102; DEG10320115; DEG10370051; DEG10190091; DEG10020028;DEG10140020; DEG10110074; DEG10400020; DEG10120345; DEG10010008; DEG10160115;DEG10180181; DEG10060005; DEG10030389; DEG10200229; DEG10360100; DEG10280072;DEG10290245; DEG10210152;
HSERO_RS16670	Hsero_3327	argM	acetylornithine aminotransferase apoenzyme (EC 2.6.1.11)	26		DEG10100067; DEG10330030; DEG10050560; DEG10350454; DEG10130169; DEG10250103;DEG10180034; DEG10130133; DEG10400174; DEG10160029; DEG10280148; DEG10100283;DEG10250313; DEG10360170; DEG10290122; DEG10240171; DEG10350328; DEG10400245;DEG10280191; DEG10410547; DEG10020011; DEG10270094; DEG10400011; DEG10190024;DEG10250347; DEG10120184;
HSERO_RS17275	Hsero_3450	folA	dihydrofolate reductase (EC 1.5.1.3)	26		DEG10060193; DEG10120040; DEG10130087; DEG10150012; DEG10010151; DEG10410430;DEG10070193; DEG10140203; DEG10250537; DEG10360015; DEG10200310; DEG10280411;DEG10180010; DEG10290317; DEG10340385; DEG10170184; DEG10380113; DEG10220457;DEG10350306; DEG10190005; DEG10370107; DEG10210110; DEG10050323; DEG10030078;DEG10320009; DEG10020156;
HSERO_RS19190	Hsero_3844	hemL	glutamate-1-semialdehyde 2,1-aminomutase (EC 5.4.3.8)	26		DEG10100067; DEG10330030; DEG10050560; DEG10350454; DEG10130169; DEG10250103;DEG10180034; DEG10130133; DEG10400174; DEG10160029; DEG10280148; DEG10100283;DEG10250313; DEG10360170; DEG10290122; DEG10240171; DEG10350328; DEG10400245;DEG10280191; DEG10410547; DEG10190024; DEG10270094; DEG10400011; DEG10020011;DEG10250347; DEG10120184;
HSERO_RS00650	Hsero_0130	rplR	LSU ribosomal protein L18P	27		DEG10240323; DEG10170318; DEG10180495; DEG10410393; DEG10010051; DEG10400560;DEG10020262; DEG10120069; DEG10220405; DEG10340465; DEG10210023; DEG10140225;DEG10320273; DEG10390240; DEG10100118; DEG10280167; DEG10150047; DEG10060138;DEG10330320; DEG10290048; DEG10130416; DEG10050281; DEG10030521; DEG10310216;DEG10160316; DEG10200151; DEG10190213;
HSERO_RS03055	Hsero_0611	nadK	inorganic polyphosphate/ATP-NAD kinase	27		DEG10120306; DEG10030174; DEG10060103; DEG10280205; DEG10230262; DEG10390081;DEG10160185; DEG10320219; DEG10250356; DEG10170103; DEG10330187; DEG10290142;DEG10310078; DEG10240154; DEG10130261; DEG10340416; DEG10380134; DEG10220140;DEG10210118; DEG10370125; DEG10360109; DEG10100292; DEG10350348; DEG10180410;DEG10070061; DEG10190160; DEG10010092;
HSERO_RS03470	Hsero_0694	trmU	tRNA (5-methylaminomethyl-2-thiouridylate)-methyltransferase (EC 2.1.1.61)	27		DEG10330111; DEG10130171; DEG10180190; DEG10250594; DEG10160109; DEG10060237;DEG10050078; DEG10370224; DEG10290250; DEG10170224; DEG10170225; DEG10390035;DEG10150145; DEG10030233; DEG10400385; DEG10360087; DEG10240148; DEG10210215;DEG10220066; DEG10380235; DEG10200115; DEG10340188; DEG10140213; DEG10320121;DEG10410218; DEG10020179; DEG10010190;
HSERO_RS04360	Hsero_0868	dnaG	DNA primase (EC 2.7.7.-)	27		DEG10120215; DEG10130353; DEG10240367; DEG10100370; DEG10010179; DEG10210086;DEG10060211; DEG10230266; DEG10320247; DEG10170208; DEG10140167; DEG10200373;DEG10370090; DEG10250453; DEG10380091; DEG10050169; DEG10270420; DEG10220377;DEG10400324; DEG10180456; DEG10360024; DEG10160216; DEG10020170; DEG10070161;DEG10410216; DEG10290119; DEG10330219;
HSERO_RS04990	Hsero_0996	groEL1	chaperonin GroEL	27		DEG10170284; DEG10060323; DEG10010077; DEG10360216; DEG10350338; DEG10270080;DEG10340356; DEG10380223; DEG10320342; DEG10400596; DEG10030742; DEG10180584;DEG10100059; DEG10250085; DEG10330342; DEG10110220; DEG10290080; DEG10120323;DEG10100537; DEG10200093; DEG10230091; DEG10210039; DEG10220290; DEG10160337;DEG10370214; DEG10070105; DEG10240163;
HSERO_RS07170	Hsero_1426	murB	UDP-N-acetylmuramate dehydrogenase (EC 1.1.1.158)	27		DEG10360102; DEG10130238; DEG10110210; DEG10280453; DEG10410438; DEG10270087;DEG10330269; DEG10070176; DEG10320324; DEG10250091; DEG10030043; DEG10390140;DEG10400434; DEG10230073; DEG10010106; DEG10120112; DEG10380132; DEG10150129;DEG10220232; DEG10370123; DEG10350052; DEG10200343; DEG10340328; DEG10210106;DEG10170067; DEG10290017; DEG10190272;
HSERO_RS13920	Hsero_2772	pyrG	CTP synthase (EC 6.3.4.2)	27		DEG10390170; DEG10310003; DEG10120080; DEG10360134; DEG10340306; DEG10230025;DEG10050392; DEG10290298; DEG10350277; DEG10270325; DEG10220287; DEG10110159;DEG10180426; DEG10140257; DEG10240219; DEG10250358; DEG10170300; DEG10130247;DEG10150107; DEG10010258; DEG10320228; DEG10100294; DEG10160194; DEG10190166;DEG10400489; DEG10330197; DEG10410318;
HSERO_RS18415	Hsero_3690	cmk	cytidylate kinase (EC 2.7.4.14)	27		DEG10200438; DEG10330137; DEG10130273; DEG10230106; DEG10170195; DEG10290227;DEG10350319; DEG10150118; DEG10220131; DEG10060269; DEG10410022; DEG10140024;DEG10390077; DEG10020162; DEG10340386; DEG10400289; DEG10120226; DEG10030376;DEG10320094; DEG10050601; DEG10160135; DEG10010163; DEG10050435; DEG10100298;DEG10250361; DEG10240183; DEG10180147;
HSERO_RS00010	Hsero_0002	dnaN	DNA polymerase III, beta subunit (EC 2.7.7.7)	28		DEG10170002; DEG10060001; DEG10270002; DEG10380001; DEG10050350; DEG10120002;DEG10410002; DEG10200029; DEG10350002; DEG10130001; DEG10320308; DEG10250002;DEG10220383; DEG10210002; DEG10140002; DEG10290005; DEG10240352; DEG10390225;DEG10330280; DEG10230072; DEG10080082; DEG10160276; DEG10010002; DEG10340327;DEG10370002; DEG10360002; DEG10280290; DEG10190254;
HSERO_RS00505	Hsero_0101	rplK	LSU ribosomal protein L11P	28		DEG10170040; DEG10120339; DEG10240345; DEG10060063; DEG10390196; DEG10150030;DEG10290022; DEG10280260; DEG10160262; DEG10080221; DEG10100089; DEG10340489;DEG10350411; DEG10330265; DEG10020043; DEG10250123; DEG10200088; DEG10130048;DEG10320328; DEG10310053; DEG10140006; DEG10050166; DEG10030047; DEG10360210;DEG10220332; DEG10210148; DEG10400169; DEG10410419;
HSERO_RS00615	Hsero_0123	rpsQ	30S ribosomal protein S17	28		DEG10180501; DEG10400566; DEG10020269; DEG10120062; DEG10310220; DEG10050274;DEG10250141; DEG10160309; DEG10190220; DEG10390245; DEG10100112; DEG10200144;DEG10170325; DEG10130423; DEG10290041; DEG10140232; DEG10150041; DEG10060131;DEG10010044; DEG10030528; DEG10220412; DEG10340472; DEG10410400; DEG10270129;DEG10280174; DEG10320280; DEG10210018; DEG10330313;
HSERO_RS00625	Hsero_0125	rplX	50S ribosomal protein L24	28		DEG10240327; DEG10180499; DEG10410398; DEG10120064; DEG10050276; DEG10020267;DEG10390244; DEG10200146; DEG10320278; DEG10100114; DEG10290043; DEG10130421;DEG10150043; DEG10170323; DEG10060133; DEG10010046; DEG10310219; DEG10380014;DEG10030526; DEG10340470; DEG10080257; DEG10220410; DEG10160311; DEG10280172;DEG10400564; DEG10140230; DEG10330315; DEG10190218;
HSERO_RS00640	Hsero_0128	rpsH	SSU ribosomal protein S8P	28		DEG10240325; DEG10130418; DEG10410395; DEG10180497; DEG10120067; DEG10360195;DEG10400562; DEG10050279; DEG10020264; DEG10170320; DEG10250142; DEG10220407;DEG10210021; DEG10270130; DEG10140227; DEG10280169; DEG10320275; DEG10100116;DEG10200149; DEG10010049; DEG10290046; DEG10060136; DEG10340467; DEG10310217;DEG10030523; DEG10160314; DEG10190215; DEG10330318;
HSERO_RS00665	Hsero_0133	rplO	LSU ribosomal protein L15P	28		DEG10290051; DEG10390237; DEG10170315; DEG10240320; DEG10130413; DEG10010054;DEG10180493; DEG10410390; DEG10060140; DEG10360192; DEG10030518; DEG10230146;DEG10340462; DEG10220402; DEG10320270; DEG10350397; DEG10140223; DEG10280164;DEG10330323; DEG10150049; DEG10120072; DEG10050284; DEG10110181; DEG10160319;DEG10080253; DEG10020259; DEG10200153; DEG10190210;
HSERO_RS00675	Hsero_0135	infA	bacterial translation initiation factor 1 (bIF-1)	28		DEG10170312; DEG10050175; DEG10010058; DEG10100549; DEG10060144; DEG10320086;DEG10410455; DEG10400651; DEG10250679; DEG10130081; DEG10390235; DEG10210027;DEG10030338; DEG10190071; DEG10240318; DEG10120192; DEG10330142; DEG10150146;DEG10340459; DEG10160139; DEG10020256; DEG10080250; DEG10140219; DEG10370020;DEG10290248; DEG10280500; DEG10200327; DEG10220399;
HSERO_RS01755	Hsero_0354	coaE	dephospho-CoA kinase	28		DEG10100276; DEG10150266; DEG10390179; DEG10340171; DEG10220306; DEG10320025;DEG10160024; DEG10200002; DEG10380060; DEG10210144; DEG10070053; DEG10250340;DEG10240118; DEG10290066; DEG10400063; DEG10030488; DEG10010210; DEG10330025;DEG10360246; DEG10080143; DEG10230316; DEG10270314; DEG10180027; DEG10170251;DEG10370062; DEG10280293; DEG10130055; DEG10410079;
HSERO_RS06925	Hsero_1379	carB	carbamoyl-phosphate synthase large subunit	28		DEG10370184; DEG10400192; DEG10240128; DEG10120148; DEG10010173; DEG10050338;DEG10300078; DEG10250260; DEG10190200; DEG10170202; DEG10130221; DEG10150294;DEG10100471; DEG10130344; DEG10270251; DEG10350366; DEG10400343; DEG10200244;DEG10380195; DEG10030037; DEG10310028; DEG10410489; DEG10270529; DEG10240301;DEG10070024; DEG10210177; DEG10360280; DEG10280053;
HSERO_RS07060	Hsero_1405	ribF	riboflavin biosynthesis protein	28		DEG10290307; DEG10240063; DEG10080197; DEG10220205; DEG10360250; DEG10410518;DEG10160002; DEG10120109; DEG10370137; DEG10400132; DEG10130007; DEG10210100;DEG10280410; DEG10030146; DEG10390121; DEG10330002; DEG10170167; DEG10230136;DEG10270501; DEG10380150; DEG10060117; DEG10100439; DEG10190001; DEG10340505;DEG10200098; DEG10180005; DEG10250541; DEG10320004;
HSERO_RS09345	Hsero_1873	mesJ	PP-loop superfamily ATPase	28		DEG10130378; DEG10340189; DEG10030433; DEG10010016; DEG10380003; DEG10200391;DEG10160048; DEG10410198; DEG10230081; DEG10210005; DEG10360135; DEG10330049;DEG10180053; DEG10390263; DEG10290165; DEG10400286; DEG10170031; DEG10150106;DEG10100571; DEG10250706; DEG10370003; DEG10120282; DEG10320047; DEG10350269;DEG10220438; DEG10240224; DEG10020037; DEG10190043;
HSERO_RS00685	Hsero_0137	rpsM	30S ribosomal protein S13	29		DEG10150051; DEG10170310; DEG10290053; DEG10380018; DEG10180491; DEG10130411;DEG10360190; DEG10250678; DEG10030515; DEG10160322; DEG10060146; DEG10240316;DEG10280161; DEG10330326; DEG10410388; DEG10400555; DEG10120075; DEG10340458;DEG10050285; DEG10010060; DEG10270607; DEG10020254; DEG10190208; DEG10370021;DEG10220397; DEG10200156; DEG10140217; DEG10230144; DEG10320268;
HSERO_RS00690	Hsero_0138	rpsK	SSU ribosomal protein S11P	29		DEG10390233; DEG10150052; DEG10290054; DEG10100548; DEG10060147; DEG10130410;DEG10310204; DEG10030514; DEG10210028; DEG10160323; DEG10190207; DEG10110178;DEG10240315; DEG10400554; DEG10330327; DEG10410387; DEG10170309; DEG10120076;DEG10050286; DEG10010061; DEG10340457; DEG10360189; DEG10020253; DEG10140216;DEG10370022; DEG10280160; DEG10220396; DEG10320267; DEG10200157;
HSERO_RS01925	Hsero_0388	accC	biotin carboxylase	29		DEG10370184; DEG10240128; DEG10100146; DEG10120148; DEG10250655; DEG10010173;DEG10100527; DEG10050338; DEG10160243; DEG10330246; DEG10190200; DEG10170202;DEG10130221; DEG10150294; DEG10270529; DEG10290086; DEG10100471; DEG10350366;DEG10400343; DEG10250178; DEG10200244; DEG10270588; DEG10380195; DEG10030037;DEG10310028; DEG10320260; DEG10070024; DEG10210177; DEG10360280;
HSERO_RS04315	Hsero_0859	rho	transcription termination factor Rho	29		DEG10200477; DEG10380087; DEG10120357; DEG10360316; DEG10400094; DEG10210080;DEG10240272; DEG10220347; DEG10340350; DEG10230082; DEG10400598; DEG10280104;DEG10410043; DEG10290065; DEG10120308; DEG10100196; DEG10250235; DEG10070182;DEG10020238; DEG10270230; DEG10350110; DEG10140095; DEG10160253; DEG10330256;DEG10140079; DEG10410077; DEG10370086; DEG10320314; DEG10030039;
HSERO_RS07045	Hsero_1402	coaBC	phosphopantothenoylcysteine synthetase/decarboxylase	29		DEG10400073; DEG10240060; DEG10380144; DEG10380145; DEG10160280; DEG10120254;DEG10110199; DEG10370133; DEG10280533; DEG10250263; DEG10190249; DEG10030025;DEG10220381; DEG10150326; DEG10070173; DEG10320304; DEG10390224; DEG10200463;DEG10130400; DEG10330284; DEG10230070; DEG10100225; DEG10360322; DEG10270252;DEG10340326; DEG10350058; DEG10020114; DEG10170135; DEG10180538;
HSERO_RS10875	Hsero_2178	rpsB	SSU ribosomal protein S2P	29		DEG10140202; DEG10290150; DEG10120041; DEG10100460; DEG10330034; DEG10400656;DEG10030450; DEG10340423; DEG10210207; DEG10180039; DEG10380224; DEG10050330;DEG10240234; DEG10390200; DEG10060052; DEG10010129; DEG10130265; DEG10220337;DEG10200263; DEG10080317; DEG10230259; DEG10190028; DEG10160033; DEG10150094;DEG10020131; DEG10370216; DEG10320033; DEG10250562; DEG10170155;
HSERO_RS16465	Hsero_3290	accD	acetyl-coenzyme A carboxylase carboxyl transferase subunit beta	29		DEG10100362; DEG10390047; DEG10120081; DEG10330071; DEG10200435; DEG10250654;DEG10370183; DEG10190136; DEG10160069; DEG10410027; DEG10360110; DEG10130104;DEG10280283; DEG10400491; DEG10240378; DEG10030210; DEG10220086; DEG10320190;DEG10050453; DEG10150121; DEG10020199; DEG10010213; DEG10270409; DEG10270587;DEG10380194; DEG10250449; DEG10170255; DEG10070025; DEG10210176;
HSERO_RS18000	Hsero_3605	nusA	NusA antitermination factor	29		DEG10190183; DEG10030134; DEG10010136; DEG10350217; DEG10080305; DEG10220059;DEG10330226; DEG10160223; DEG10110171; DEG10410111; DEG10070137; DEG10250550;DEG10170163; DEG10340048; DEG10270507; DEG10370178; DEG10240294; DEG10060112;DEG10100450; DEG10120366; DEG10360267; DEG10200010; DEG10230194; DEG10020136;DEG10380191; DEG10140070; DEG10290113; DEG10310049; DEG10130058;
HSERO_RS00005	Hsero_0001	dnaA	chromosomal replication initiator protein	30		DEG10340394; DEG10170001; DEG10270001; DEG10050351; DEG10060380; DEG10020001;DEG10120001; DEG10400277; DEG10200005; DEG10180542; DEG10350003; DEG10280001;DEG10320309; DEG10250001; DEG10210001; DEG10140001; DEG10290004; DEG10030003;DEG10410001; DEG10240351; DEG10150001; DEG10230112; DEG10160275; DEG10010001;DEG10220001; DEG10370001; DEG10330279; DEG10100001; DEG10360001; DEG10190255;
HSERO_RS00630	Hsero_0126	rplE	LSU ribosomal protein L5P	30		DEG10240326; DEG10410397; DEG10130420; DEG10120065; DEG10400563; DEG10360196;DEG10050277; DEG10020266; DEG10230149; DEG10210020; DEG10340469; DEG10290044;DEG10200147; DEG10390243; DEG10320277; DEG10100115; DEG10140229; DEG10150044;DEG10170322; DEG10010047; DEG10060134; DEG10110185; DEG10030525; DEG10350400;DEG10080256; DEG10160312; DEG10190217; DEG10280171; DEG10220409; DEG10330316;
HSERO_RS00760	Hsero_0152	engB	cell division checkpoint GTPase YihA	30		DEG10130434; DEG10060274; DEG10150332; DEG10120239; DEG10160268; DEG10050404;DEG10140082; DEG10220346; DEG10240278; DEG10200105; DEG10180560; DEG10340255;DEG10320321; DEG10170242; DEG10310079; DEG10190269; DEG10390207; DEG10240311;DEG10360326; DEG10080319; DEG10380114; DEG10010200; DEG10070082; DEG10330272;DEG10370108; DEG10210111; DEG10290387; DEG10280396; DEG10410141; DEG10030014;
HSERO_RS06945	Hsero_1383	hflB	membrane protease FtsH catalytic subunit (EC 3.4.24.-)	30		DEG10190184; DEG10400074; DEG10080192; DEG10390002; DEG10120163; DEG10200390;DEG10380004; DEG10360272; DEG10330229; DEG10250396; DEG10140307; DEG10410199;DEG10160226; DEG10100569; DEG10110173; DEG10290109; DEG10240299; DEG10340120;DEG10130342; DEG10350095; DEG10350460; DEG10250704; DEG10400244; DEG10370004;DEG10220007; DEG10230277; DEG10280402; DEG10030130; DEG10060369; DEG10020038;
HSERO_RS08885	Hsero_1780	nuoN	NADH dehydrogenase subunit N (EC 1.6.5.3)	30		DEG10350088; DEG10350089; DEG10010227; DEG10240100; DEG10120370; DEG10270021;DEG10010224; DEG10410342; DEG10400351; DEG10410340; DEG10410341; DEG10130066;DEG10130064; DEG10350087; DEG10240098; DEG10310198; DEG10310199; DEG10270568;DEG10270569; DEG10120369; DEG10240099; DEG10280335; DEG10280336; DEG10250624;DEG10200271; DEG10200270; DEG10360049; DEG10100009; DEG10200272; DEG10260050;
HSERO_RS09885	Hsero_1978	infC	translation initiation factor protein	30		DEG10030595; DEG10100277; DEG10060164; DEG10010207; DEG10220197; DEG10400013;DEG10380102; DEG10360093; DEG10080017; DEG10170246; DEG10200124; DEG10340212;DEG10130386; DEG10070155; DEG10280284; DEG10390115; DEG10160094; DEG10290211;DEG10230016; DEG10140092; DEG10050473; DEG10120269; DEG10020191; DEG10190120;DEG10410014; DEG10210135; DEG10330096; DEG10180288; DEG10250342; DEG10320128;
HSERO_RS10645	Hsero_2130	gmk	guanylate kinase (EC 2.7.4.8)	30		DEG10390174; DEG10130451; DEG10230101; DEG10010111; DEG10120168; DEG10400298;DEG10340379; DEG10180540; DEG10140269; DEG10380181; DEG10410366; DEG10080056;DEG10250261; DEG10200213; DEG10240176; DEG10210164; DEG10320306; DEG10290064;DEG10100223; DEG10330282; DEG10050642; DEG10360324; DEG10160278; DEG10350326;DEG10280276; DEG10220294; DEG10370166; DEG10170134; DEG10190251; DEG10060088;
HSERO_RS10895	Hsero_2182	uppS	Undecaprenyl pyrophosphate synthetase (EC 2.5.1.31)	30		DEG10290154; DEG10330039; DEG10390026; DEG10130198; DEG10120045; DEG10100372;DEG10110018; DEG10350257; DEG10250202; DEG10340094; DEG10220051; DEG10190033;DEG10380222; DEG10200259; DEG10280063; DEG10240238; DEG10250456; DEG10400060;DEG10320038; DEG10030446; DEG10210195; DEG10270424; DEG10230237; DEG10160038;DEG10410331; DEG10170159; DEG10370212; DEG10360145; DEG10150097; DEG10180044;
HSERO_RS19220	Hsero_3850	rplM	LSU ribosomal protein L13P	30		DEG10410299; DEG10130371; DEG10290341; DEG10100544; DEG10240144; DEG10340425;DEG10210189; DEG10320258; DEG10360234; DEG10350355; DEG10080010; DEG10020248;DEG10330240; DEG10310194; DEG10050527; DEG10250673; DEG10280497; DEG10190194;DEG10170306; DEG10180481; DEG10400550; DEG10010064; DEG10220339; DEG10150258;DEG10120287; DEG10060339; DEG10160237; DEG10200175; DEG10030117; DEG10140190;
HSERO_RS19575	Hsero_3920	prsA	phosphoribosylpyrophosphate synthetase	30		DEG10120236; DEG10240029; DEG10060045; DEG10160085; DEG10170027; DEG10250190;DEG10130356; DEG10010013; DEG10350025; DEG10410511; DEG10380006; DEG10340271;DEG10220013; DEG10330087; DEG10210006; DEG10290330; DEG10100154; DEG10230034;DEG10050578; DEG10270187; DEG10400532; DEG10360260; DEG10370006; DEG10180204;DEG10320165; DEG10190101; DEG10020034; DEG10080122; DEG10200079; DEG10140039;
HSERO_RS21770	Hsero_4355	argS	arginyl-tRNA synthetase (EC 6.1.1.19)	30		DEG10160081; DEG10230168; DEG10240020; DEG10400400; DEG10180318; DEG10120144;DEG10350020; DEG10270225; DEG10380228; DEG10140084; DEG10330083; DEG10320175;DEG10340516; DEG10290353; DEG10170056; DEG10200407; DEG10060311; DEG10100191;DEG10390034; DEG10010259; DEG10210210; DEG10360303; DEG10130019; DEG10190126;DEG10220065; DEG10250230; DEG10280448; DEG10410312; DEG10020056; DEG10370219;
HSERO_RS22125	Hsero_4426	glmS	glutamine--fructose-6-phosphate transaminase	30		DEG10100542; DEG10150333; DEG10370138; DEG10120122; DEG10250670; DEG10020242;DEG10180545; DEG10200027; DEG10290391; DEG10190260; DEG10070011; DEG10070113;DEG10170302; DEG10240015; DEG10280494; DEG10130187; DEG10410280; DEG10380152;DEG10010067; DEG10360327; DEG10210196; DEG10250154; DEG10350017; DEG10270602;DEG10400001; DEG10400144; DEG10270149; DEG10310182; DEG10100131; DEG10320312;
HSERO_RS00545	Hsero_0109	rpsL	SSU ribosomal protein S12P	31		DEG10120049; DEG10170046; DEG10370034; DEG10060069; DEG10030059; DEG10010030;DEG10280187; DEG10410413; DEG10080220; DEG10220424; DEG10270118; DEG10130144;DEG10050190; DEG10340485; DEG10140162; DEG10310057; DEG10330300; DEG10020049;DEG10320293; DEG10240339; DEG10100097; DEG10160296; DEG10290028; DEG10210200;DEG10360204; DEG10200383; DEG10190233; DEG10400226; DEG10250131; DEG10390255;DEG10180510;
HSERO_RS00550	Hsero_0110	rpsG	30s ribosomal protein S7	31		DEG10170047; DEG10210199; DEG10150034; DEG10410412; DEG10280186; DEG10110191;DEG10130145; DEG10370035; DEG10010031; DEG10340484; DEG10200382; DEG10140161;DEG10290029; DEG10320292; DEG10220423; DEG10030060; DEG10240338; DEG10120050;DEG10060070; DEG10330301; DEG10160297; DEG10080219; DEG10100098; DEG10050189;DEG10380030; DEG10360203; DEG10350407; DEG10190232; DEG10400225; DEG10390254;DEG10020050;
HSERO_RS00605	Hsero_0121	rplP	LSU ribosomal protein L16P	31		DEG10020271; DEG10290039; DEG10360197; DEG10120060; DEG10150039; DEG10030530;DEG10050272; DEG10400568; DEG10370015; DEG10160307; DEG10250140; DEG10100110;DEG10060129; DEG10190222; DEG10390246; DEG10200142; DEG10170327; DEG10240330;DEG10130425; DEG10010042; DEG10110186; DEG10380013; DEG10220413; DEG10340474;DEG10410402; DEG10270128; DEG10140234; DEG10210017; DEG10280176; DEG10320282;DEG10330311;
HSERO_RS00695	Hsero_0139	rpsD	SSU ribosomal protein S4P	31		DEG10390232; DEG10290055; DEG10160324; DEG10140283; DEG10230143; DEG10060252;DEG10400379; DEG10250677; DEG10030513; DEG10020203; DEG10370222; DEG10350395;DEG10190206; DEG10410223; DEG10100547; DEG10240314; DEG10200336; DEG10130409;DEG10010215; DEG10330328; DEG10120077; DEG10050287; DEG10210213; DEG10340456;DEG10360188; DEG10270606; DEG10380231; DEG10280132; DEG10220395; DEG10320266;DEG10170258;
HSERO_RS09900	Hsero_1981	pheS	phenylalanyl-tRNA synthetase, alpha subunit (EC 6.1.1.20)	31		DEG10060162; DEG10290190; DEG10010204; DEG10100278; DEG10400523; DEG10360091;DEG10050468; DEG10200121; DEG10280242; DEG10190118; DEG10230086; DEG10130383;DEG10340352; DEG10320131; DEG10020101; DEG10380088; DEG10170120; DEG10330100;DEG10120202; DEG10160098; DEG10150140; DEG10210098; DEG10220370; DEG10350220;DEG10270315; DEG10080066; DEG10410011; DEG10250344; DEG10030248; DEG10370087;DEG10140134;
HSERO_RS10880	Hsero_2179	tsf	elongation factor TS	31		DEG10290151; DEG10010130; DEG10120042; DEG10330035; DEG10400657; DEG10340422;DEG10370217; DEG10210206; DEG10380225; DEG10350259; DEG10230260; DEG10320034;DEG10110016; DEG10240235; DEG10270520; DEG10060352; DEG10130264; DEG10220336;DEG10310156; DEG10100459; DEG10030449; DEG10160034; DEG10190029; DEG10020132;DEG10200262; DEG10140201; DEG10410334; DEG10250561; DEG10360148; DEG10180040;DEG10170156;
HSERO_RS10900	Hsero_2183	cdsA	phosphatidate cytidylyltransferase transmembrane protein	31		DEG10290155; DEG10340119; DEG10270517; DEG10390001; DEG10130199; DEG10120046;DEG10010132; DEG10110019; DEG10350256; DEG10100456; DEG10150098; DEG10190034;DEG10380221; DEG10200258; DEG10250558; DEG10020133; DEG10280064; DEG10330040;DEG10170160; DEG10370211; DEG10030445; DEG10320039; DEG10210194; DEG10220006;DEG10230276; DEG10240239; DEG10160039; DEG10140177; DEG10310180; DEG10360144;DEG10180045;
HSERO_RS18045	Hsero_3614	alaS	alanyl-tRNA synthetase (EC 6.1.1.7)	31		DEG10220278; DEG10380163; DEG10340111; DEG10050295; DEG10060236; DEG10410471;DEG10160188; DEG10360038; DEG10290291; DEG10350221; DEG10200338; DEG10030105;DEG10010189; DEG10110153; DEG10170223; DEG10370149; DEG10270472; DEG10350227;DEG10100415; DEG10230270; DEG10400220; DEG10130175; DEG10320224; DEG10140212;DEG10250501; DEG10330190; DEG10210070; DEG10310060; DEG10180418; DEG10020178;DEG10120181;
HSERO_RS20950	Hsero_4188	pth	peptidyl-tRNA hydrolase	31		DEG10240028; DEG10130358; DEG10120234; DEG10150283; DEG10060065; DEG10400054;DEG10050135; DEG10220046; DEG10010014; DEG10280188; DEG10380002; DEG10080301;DEG10140309; DEG10210003; DEG10290108; DEG10170029; DEG10310030; DEG10100153;DEG10250188; DEG10340166; DEG10410508; DEG10270186; DEG10230315; DEG10360261;DEG10180202; DEG10320166; DEG10390022; DEG10190100; DEG10020035; DEG10070002;DEG10200078;
HSERO_RS00530	Hsero_0106	rpoC	DNA-directed RNA polymerase subunit beta' (EC 2.7.7.6)	32		DEG10170045; DEG10030052; DEG10140205; DEG10120334; DEG10390192; DEG10240340;DEG10210033; DEG10400393; DEG10400394; DEG10220327; DEG10110213; DEG10410414;DEG10380022; DEG10330261; DEG10270117; DEG10290027; DEG10020048; DEG10200085;DEG10060280; DEG10100094; DEG10010029; DEG10230155; DEG10360205; DEG10350408;DEG10370027; DEG10160258; DEG10180572; DEG10130053; DEG10070226; DEG10250130;DEG10190279; D…
HSERO_RS01650	Hsero_0333	mraY	Phospho-N-acetylmuramoyl-pentapeptide-transferase (EC 2.7.8.13)	32		DEG10130456; DEG10290367; DEG10330015; DEG10240107; DEG10010244; DEG10400038;DEG10190011; DEG10210168; DEG10280457; DEG10370172; DEG10220118; DEG10380186;DEG10020107; DEG10250410; DEG10320015; DEG10100328; DEG10170127; DEG10070014;DEG10400066; DEG10120138; DEG10030481; DEG10340063; DEG10410442; DEG10150253;DEG10270379; DEG10010103; DEG10160014; DEG10200348; DEG10230210; DEG10360226;DEG10350383; D…
HSERO_RS01665	Hsero_0336	murG	UDP-N-acetylglucosamine-N-acetylmuramylpentapeptide N-acetylglucosamine transferase	32		DEG10330018; DEG10290364; DEG10030479; DEG10120272; DEG10050408; DEG10160017;DEG10230207; DEG10190014; DEG10130483; DEG10320018; DEG10390070; DEG10010105;DEG10100325; DEG10210061; DEG10180019; DEG10400595; DEG10380173; DEG10240110;DEG10170183; DEG10340061; DEG10410440; DEG10150251; DEG10370159; DEG10270376;DEG10360223; DEG10110009; DEG10220121; DEG10200345; DEG10070141; DEG10250407;DEG10350380; D…
HSERO_RS01690	Hsero_0341	ftsZ	cell division protein FtsZ	32		DEG10340057; DEG10290360; DEG10400616; DEG10030475; DEG10070204; DEG10310088;DEG10350376; DEG10140186; DEG10230203; DEG10410435; DEG10160021; DEG10190018;DEG10110013; DEG10200339; DEG10370157; DEG10100322; DEG10210062; DEG10380170;DEG10330022; DEG10240115; DEG10050413; DEG10120032; DEG10010109; DEG10080167;DEG10360220; DEG10180024; DEG10280449; DEG10130478; DEG10250404; DEG10020110;DEG10320022; D…
HSERO_RS07310	Hsero_1454	aceF	dihydrolipoamide acetyltransferase component of pyruvate dehydrogenase complex	32		DEG10050441; DEG10100184; DEG10160140; DEG10350213; DEG10120351; DEG10010150;DEG10150204; DEG10160026; DEG10400271; DEG10180125; DEG10250226; DEG10250435;DEG10290184; DEG10020163; DEG10100348; DEG10330143; DEG10240291; DEG10270462;DEG10330027; DEG10020095; DEG10060225; DEG10140298; DEG10180028; DEG10270217;DEG10410048; DEG10200054; DEG10320026; DEG10280150; DEG10360064; DEG10270397;DEG10020153; D…
HSERO_RS10935	Hsero_2190	lpxA	acyl-[acyl-carrier-protein]--UDP-N-acetylglucosamine O-acyltransferase (EC 2.3.1.129)	32		DEG10120312; DEG10120314; DEG10290159; DEG10030438; DEG10220443; DEG10350251;DEG10350250; DEG10190039; DEG10190037; DEG10160044; DEG10160042; DEG10360141;DEG10410325; DEG10410327; DEG10200252; DEG10330045; DEG10330043; DEG10360139;DEG10200254; DEG10290161; DEG10340129; DEG10400368; DEG10030440; DEG10400242;DEG10080273; DEG10150102; DEG10240245; DEG10320043; DEG10320041; DEG10240243;DEG10180048; D…
HSERO_RS19125	Hsero_3831	dxs	1-deoxy-D-xylulose-5-phosphate synthase (EC 2.2.1.7)	32		DEG10160166; DEG10340128; DEG10290092; DEG10050524; DEG10230281; DEG10400037;DEG10220460; DEG10100424; DEG10020094; DEG10400115; DEG10010170; DEG10320057;DEG10410175; DEG10330169; DEG10110031; DEG10190052; DEG10020164; DEG10130437;DEG10290144; DEG10120207; DEG10030185; DEG10270463; DEG10150062; DEG10390280;DEG10280198; DEG10240365; DEG10250489; DEG10360181; DEG10180080; DEG10270486;DEG10250522; D…
HSERO_RS21440	Hsero_4290	metK	methionine adenosyltransferase (EC 2.5.1.6)	32		DEG10340012; DEG10130250; DEG10120331; DEG10290091; DEG10080031; DEG10230184;DEG10320238; DEG10190171; DEG10160205; DEG10250264; DEG10330208; DEG10170266;DEG10220389; DEG10010219; DEG10380159; DEG10400640; DEG10240011; DEG10100226;DEG10030087; DEG10180439; DEG10060034; DEG10280374; DEG10020211; DEG10270253;DEG10350014; DEG10070146; DEG10200012; DEG10210133; DEG10370145; DEG10410487;DEG10110166; D…
HSERO_RS00570	Hsero_0114	rplC	50S ribosomal protein L3	33		DEG10130432; DEG10310224; DEG10060122; DEG10220420; DEG10280183; DEG10010035;DEG10370010; DEG10160300; DEG10190229; DEG10340481; DEG10030537; DEG10180506;DEG10210010; DEG10140241; DEG10330304; DEG10240336; DEG10120053; DEG10230153;DEG10400575; DEG10110189; DEG10350404; DEG10380010; DEG10200135; DEG10360201;DEG10270124; DEG10410409; DEG10020278; DEG10320289; DEG10390252; DEG10290032;DEG10100103; D…
HSERO_RS00575	Hsero_0115	rplD	50S ribosomal protein L4	33		DEG10130431; DEG10280182; DEG10060123; DEG10310223; DEG10030536; DEG10010036;DEG10370011; DEG10080262; DEG10160301; DEG10190228; DEG10250136; DEG10340480;DEG10180505; DEG10330305; DEG10140240; DEG10210011; DEG10240335; DEG10120054;DEG10400574; DEG10230152; DEG10110188; DEG10200136; DEG10020277; DEG10350403;DEG10360200; DEG10270125; DEG10220419; DEG10410408; DEG10390251; DEG10320288;DEG10100104; D…
HSERO_RS00585	Hsero_0117	rplB	50S ribosomal protein L2	33		DEG10010038; DEG10360199; DEG10030534; DEG10160303; DEG10370012; DEG10190226;DEG10180503; DEG10280180; DEG10330307; DEG10390249; DEG10240333; DEG10120056;DEG10130429; DEG10050268; DEG10230151; DEG10400572; DEG10110187; DEG10220417;DEG10380011; DEG10020275; DEG10060125; DEG10350402; DEG10410406; DEG10270126;DEG10340478; DEG10200138; DEG10100106; DEG10290035; DEG10250137; DEG10210013;DEG10170331; D…
HSERO_RS00655	Hsero_0131	rpsE	30S ribosomal protein S5	33		DEG10240322; DEG10170317; DEG10390239; DEG10180494; DEG10130415; DEG10410392;DEG10360193; DEG10230147; DEG10020261; DEG10250144; DEG10220404; DEG10370017;DEG10340464; DEG10210024; DEG10270132; DEG10320272; DEG10140224; DEG10100119;DEG10280166; DEG10350398; DEG10060139; DEG10330321; DEG10400559; DEG10010052;DEG10290049; DEG10050282; DEG10120070; DEG10030520; DEG10110183; DEG10080254;DEG10160317; D…
HSERO_RS00670	Hsero_0134	secY	protein translocase subunit secY/sec61 alpha	33		DEG10290052; DEG10170314; DEG10390236; DEG10130412; DEG10180492; DEG10010055;DEG10060141; DEG10360191; DEG10230145; DEG10030517; DEG10220401; DEG10340461;DEG10250145; DEG10160320; DEG10210025; DEG10270133; DEG10350396; DEG10140222;DEG10240319; DEG10190209; DEG10280163; DEG10330324; DEG10400558; DEG10410389;DEG10120073; DEG10380016; DEG10110180; DEG10080252; DEG10020258; DEG10370019;DEG10200154; D…
HSERO_RS00700	Hsero_0140	rpoA	DNA-directed RNA polymerase subunit alpha (EC 2.7.7.6)	33		DEG10390231; DEG10290056; DEG10060148; DEG10100546; DEG10230142; DEG10250676;DEG10030512; DEG10210029; DEG10160325; DEG10350394; DEG10190205; DEG10110177;DEG10240313; DEG10130408; DEG10120307; DEG10410386; DEG10170308; DEG10400553;DEG10330329; DEG10360187; DEG10010062; DEG10380019; DEG10050288; DEG10120078;DEG10340455; DEG10020252; DEG10270605; DEG10140215; DEG10370023; DEG10220394;DEG10280159; D…
HSERO_RS01810	Hsero_0366	obgE	GTPase	33		DEG10190185; DEG10120388; DEG10170235; DEG10240122; DEG10350373; DEG10210085;DEG10020183; DEG10200048; DEG10160228; DEG10140144; DEG10140057; DEG10250476;DEG10110174; DEG10280434; DEG10070058; DEG10010182; DEG10060316; DEG10270446;DEG10380157; DEG10290318; DEG10400248; DEG10130308; DEG10220166; DEG10180201;DEG10180473; DEG10410037; DEG10100391; DEG10370143; DEG10020018; DEG10330231;DEG10070001; D…
HSERO_RS09340	Hsero_1872	accA	acetyl-CoA carboxylase carboxyltransferase subunit alpha	33		DEG10390047; DEG10370182; DEG10130379; DEG10250654; DEG10400407; DEG10030434;DEG10050139; DEG10350270; DEG10160047; DEG10360136; DEG10330048; DEG10280100;DEG10180052; DEG10100362; DEG10220086; DEG10100598; DEG10120322; DEG10290086;DEG10020198; DEG10010212; DEG10150105; DEG10270409; DEG10250742; DEG10270587;DEG10190042; DEG10320046; DEG10270663; DEG10200367; DEG10250449; DEG10170254;DEG10110022; D…
HSERO_RS09905	Hsero_1982	pheT	phenylalanyl-tRNA synthetase beta subunit (EC 6.1.1.20)	33		DEG10060163; DEG10290191; DEG10010203; DEG10100279; DEG10020209; DEG10350219;DEG10230029; DEG10360090; DEG10050469; DEG10280241; DEG10320132; DEG10190117;DEG10130382; DEG10070033; DEG10110079; DEG10020102; DEG10380089; DEG10170121;DEG10200120; DEG10330101; DEG10120201; DEG10160099; DEG10210099; DEG10340303;DEG10220450; DEG10270316; DEG10410010; DEG10400325; DEG10030249; DEG10250345;DEG10370088; D…
HSERO_RS10390	Hsero_2078	dnaB	primary replicative DNA helicase (EC 3.6.1.-)	33		DEG10170008; DEG10330337; DEG10010264; DEG10050567; DEG10230028; DEG10190283;DEG10400331; DEG10020007; DEG10370223; DEG10350103; DEG10130289; DEG10290335;DEG10120221; DEG10180580; DEG10030066; DEG10390164; DEG10060076; DEG10270016;DEG10340304; DEG10210214; DEG10380232; DEG10140196; DEG10220277; DEG10240260;DEG10160333; DEG10280467; DEG10410373; DEG10200206; DEG10250016; DEG10100006;DEG10320337; D…
HSERO_RS10890	Hsero_2181	rrf	ribosome recycling factor	33		DEG10230126; DEG10130197; DEG10290153; DEG10270518; DEG10010131; DEG10330037;DEG10120044; DEG10050292; DEG10400136; DEG10340098; DEG10150096; DEG10320036;DEG10200260; DEG10190031; DEG10240237; DEG10250559; DEG10070051; DEG10210145;DEG10280062; DEG10370059; DEG10390228; DEG10060354; DEG10030447; DEG10100457;DEG10180042; DEG10160036; DEG10380056; DEG10140072; DEG10410332; DEG10170158;DEG10360146; D…
HSERO_RS13950	Hsero_2778	lolE	lipoprotein release ABC transporter permease	33		DEG10290199; DEG10230169; DEG10030367; DEG10030365; DEG10330113; DEG10290201;DEG10330115; DEG10050561; DEG10220224; DEG10350278; DEG10340199; DEG10320117;DEG10190095; DEG10200266; DEG10190093; DEG10240218; DEG10320119; DEG10390165;DEG10230076; DEG10180186; DEG10150124; DEG10160111; DEG10150122; DEG10050556;DEG10130325; DEG10160113; DEG10360107; DEG10120129; DEG10360105; DEG10180184;DEG10410337; D…
HSERO_RS14875	Hsero_2967	lpdA	2-oxoglutarate dehydrogenase E3 component lipoamide dehydrogenase	33		DEG10140010; DEG10100061; DEG10120319; DEG10050440; DEG10100453; DEG10270511;DEG10250657; DEG10260099; DEG10160027; DEG10270085; DEG10110014; DEG10410047;DEG10180527; DEG10170073; DEG10020166; DEG10350496; DEG10330028; DEG10290067;DEG10250088; DEG10130402; DEG10240290; DEG10200427; DEG10140297; DEG10020096;DEG10180029; DEG10270145; DEG10410239; DEG10400301; DEG10300048; DEG10200055;DEG10320027; D…
HSERO_RS00525	Hsero_0105	rpoB	DNA-directed RNA polymerase subunit beta (EC 2.7.7.6)	34		DEG10170044; DEG10030051; DEG10120335; DEG10100093; DEG10240341; DEG10390193;DEG10150033; DEG10400392; DEG10220328; DEG10110212; DEG10410415; DEG10330262;DEG10380021; DEG10270116; DEG10140206; DEG10020047; DEG10290026; DEG10310056;DEG10200084; DEG10060281; DEG10050165; DEG10010028; DEG10280378; DEG10230156;DEG10250129; DEG10360206; DEG10350409; DEG10370026; DEG10210032; DEG10160259;DEG10180571; D…
HSERO_RS00645	Hsero_0129	rplF	50S ribosomal protein L6	34		DEG10240324; DEG10170319; DEG10410394; DEG10130417; DEG10010050; DEG10360194;DEG10400561; DEG10230148; DEG10020263; DEG10120068; DEG10380015; DEG10250143;DEG10220406; DEG10370016; DEG10210022; DEG10270131; DEG10140226; DEG10320274;DEG10280168; DEG10100117; DEG10390241; DEG10350399; DEG10150046; DEG10290047;DEG10060137; DEG10050280; DEG10180496; DEG10030522; DEG10110184; DEG10340466;DEG10160315; D…
HSERO_RS01675	Hsero_0338	ddlB	D-alanine--D-alanine ligase (EC 6.3.2.4)	34		DEG10380167; DEG10270533; DEG10080120; DEG10400614; DEG10370184; DEG10120029;DEG10350379; DEG10380195; DEG10220150; DEG10170292; DEG10340090; DEG10280452;DEG10410437; DEG10300078; DEG10130481; DEG10370153; DEG10210066; DEG10030702;DEG10100476; DEG10240112; DEG10020230; DEG10050410; DEG10250580; DEG10230233;DEG10010069; DEG10250178; DEG10180021; DEG10100146; DEG10200342; DEG10070207;DEG10110011; D…
HSERO_RS06225	Hsero_1238	secF	protein translocase subunit secF	34		DEG10130097; DEG10170232; DEG10050106; DEG10150077; DEG10270477; DEG10390219;DEG10240149; DEG10130098; DEG10400035; DEG10310147; DEG10200292; DEG10200291;DEG10220367; DEG10410306; DEG10320051; DEG10320052; DEG10410305; DEG10180074;DEG10110030; DEG10160171; DEG10160172; DEG10240150; DEG10290273; DEG10120246;DEG10120245; DEG10280196; DEG10280197; DEG10190048; DEG10250508; DEG10350349;DEG10140255; D…
HSERO_RS09535	Hsero_1910	serS	seryl-tRNA synthetase (EC 6.1.1.11)	34		DEG10030229; DEG10220348; DEG10370181; DEG10330138; DEG10100605; DEG10170006;DEG10400119; DEG10200296; DEG10270673; DEG10410308; DEG10360084; DEG10250754;DEG10020005; DEG10190075; DEG10230295; DEG10240174; DEG10280108; DEG10290216;DEG10150149; DEG10320091; DEG10310039; DEG10130362; DEG10340140; DEG10160136;DEG10060004; DEG10350327; DEG10010006; DEG10120157; DEG10380193; DEG10080295;DEG10180145; D…
HSERO_RS10885	Hsero_2180	pyrH	uridylate kinase (EC 2.7.4.22)	34		DEG10230125; DEG10130196; DEG10270519; DEG10290152; DEG10120043; DEG10330036;DEG10320035; DEG10400135; DEG10150095; DEG10070153; DEG10350258; DEG10110017;DEG10190030; DEG10240236; DEG10210146; DEG10060353; DEG10370058; DEG10290290;DEG10390229; DEG10340100; DEG10050387; DEG10310170; DEG10100458; DEG10030448;DEG10160035; DEG10380055; DEG10140073; DEG10410333; DEG10200261; DEG10360147;DEG10220392; D…
HSERO_RS14795	Hsero_2952	hisS	histidyl-tRNA synthetase (EC 6.1.1.21)	34		DEG10130095; DEG10400581; DEG10270475; DEG10060024; DEG10220456; DEG10020182;DEG10340359; DEG10240276; DEG10160060; DEG10400210; DEG10370221; DEG10140129;DEG10410209; DEG10390278; DEG10320199; DEG10330061; DEG10170228; DEG10190144;DEG10200424; DEG10120363; DEG10210212; DEG10080218; DEG10100416; DEG10230092;DEG10380230; DEG10350115; DEG10250504; DEG10130177; DEG10280507; DEG10180381;DEG10290282; D…
HSERO_RS10825	Hsero_2167	lig	NAD-dependent DNA ligase	35		DEG10380081; DEG10230046; DEG10030205; DEG10100488; DEG10290269; DEG10250593;DEG10400065; DEG10050398; DEG10060214; DEG10410432; DEG10110138; DEG10140149;DEG10160066; DEG10220280; DEG10190139; DEG10240233; DEG10280518; DEG10200184;DEG10360057; DEG10330067; DEG10010081; DEG10390166; DEG10120301; DEG10340285;DEG10320193; DEG10020218; DEG10150213; DEG10180367; DEG10350260; DEG10140148;DEG10130131; D…
HSERO_RS17150	Hsero_3424	fabI	Enoyl-[acyl-carrier-protein] reductase [NADH] (EC 1.3.1.9)	35		DEG10050637; DEG10100217; DEG10330119; DEG10120274; DEG10020085; DEG10160104;DEG10400030; DEG10110097; DEG10320154; DEG10270613; DEG10050073; DEG10190110;DEG10170104; DEG10320113; DEG10110073; DEG10200465; DEG10100300; DEG10400186;DEG10190089; DEG10330106; DEG10270276; DEG10160117; DEG10180180; DEG10230239;DEG10340452; DEG10350302; DEG10130398; DEG10180225; DEG10220274; DEG10240226;DEG10240200; D…
HSERO_RS09330	Hsero_1870	cysS	cysteinyl-tRNA synthetase (EC 6.1.1.16)	36		DEG10290172; DEG10140062; DEG10120089; DEG10100319; DEG10180099; DEG10060213;DEG10050034; DEG10350271; DEG10150190; DEG10250398; DEG10410241; DEG10270372;DEG10020042; DEG10220386; DEG10370207; DEG10360075; DEG10330162; DEG10190058;DEG10170038; DEG10160159; DEG10310105; DEG10050455; DEG10100557; DEG10210190;DEG10340027; DEG10010022; DEG10270624; DEG10400419; DEG10380218; DEG10320062;DEG10230191; D…
HSERO_RS17825	Hsero_3571	dnaE	DNA polymerase III subunit alpha	36		DEG10120128; DEG10230121; DEG10210088; DEG10400545; DEG10130253; DEG10060218;DEG10030435; DEG10330047; DEG10020201; DEG10140286; DEG10050250; DEG10400154;DEG10160046; DEG10360137; DEG10180051; DEG10380155; DEG10240076; DEG10290164;DEG10410335; DEG10010214; DEG10010135; DEG10340106; DEG10280230; DEG10210192;DEG10150104; DEG10220005; DEG10320045; DEG10190041; DEG10350070; DEG10250309;DEG10370141; D…
HSERO_RS01655	Hsero_0334	murD	UDP-N-acetylmuramoylalanine--D-glutamate ligase (EC 6.3.2.9)	37		DEG10240108; DEG10290366; DEG10330016; DEG10400420; DEG10200347; DEG10400378;DEG10050407; DEG10190012; DEG10220119; DEG10230209; DEG10130040; DEG10180016;DEG10180017; DEG10320016; DEG10170128; DEG10100327; DEG10210060; DEG10370160;DEG10120139; DEG10380174; DEG10200350; DEG10340062; DEG10010104; DEG10150255;DEG10240105; DEG10270378; DEG10160015; DEG10360225; DEG10110007; DEG10360228;DEG10070140; D…
HSERO_RS01795	Hsero_0363	ispB	octaprenyldiphosphate synthase	37		DEG10400613; DEG10160165; DEG10120216; DEG10050523; DEG10190188; DEG10080038;DEG10360252; DEG10100081; DEG10310211; DEG10080157; DEG10010157; DEG10350374;DEG10050319; DEG10320253; DEG10280004; DEG10330168; DEG10180081; DEG10190053;DEG10290145; DEG10240119; DEG10130365; DEG10410182; DEG10010171; DEG10360180;DEG10400200; DEG10030186; DEG10100535; DEG10180474; DEG10160231; DEG10270106;DEG10330234; D…
HSERO_RS10425	Hsero_2086	fmt	methionyl-tRNA formyltransferase	37		DEG10240003; DEG10330331; DEG10010113; DEG10340404; DEG10270255; DEG10270171;DEG10320263; DEG10310005; DEG10370165; DEG10230268; DEG10380180; DEG10070214;DEG10160327; DEG10250267; DEG10290009; DEG10190203; DEG10030007; DEG10410137;DEG10210163; DEG10390262; DEG10180489; DEG10100227; DEG10150004; DEG10020090;DEG10140017; DEG10230170; DEG10400531; DEG10050518; DEG10220436; DEG10240263;DEG10250176; D…
HSERO_RS06955	Hsero_1385	mrsA	phosphoglucosamine mutase (EC 5.4.2.10)	39		DEG10380128; DEG10380146; DEG10100543; DEG10160142; DEG10260038; DEG10350334;DEG10120350; DEG10100520; DEG10210084; DEG10360270; DEG10250671; DEG10330228;DEG10050251; DEG10160225; DEG10220246; DEG10320250; DEG10400313; DEG10110172;DEG10020288; DEG10170303; DEG10330145; DEG10240298; DEG10350097; DEG10370134;DEG10050536; DEG10010066; DEG10250646; DEG10410504; DEG10370121; DEG10220434;DEG10070081; D…
HSERO_RS15770	Hsero_3144	iscS1	cysteine desulfurase IscS	42		DEG10340054; DEG10030158; DEG10290203; DEG10350470; DEG10250595; DEG10050462;DEG10220155; DEG10020180; DEG10410264; DEG10350293; DEG10200232; DEG10020079;DEG10200236; DEG10240212; DEG10250285; DEG10100244; DEG10100490; DEG10210119;DEG10010234; DEG10170226; DEG10400433; DEG10390088; DEG10060277; DEG10380133;DEG10270547; DEG10120177; DEG10280316; DEG10140059; DEG10320201; DEG10370124;DEG10110161; D…
HSERO_RS09600	Hsero_1924	fabD	[Acyl-carrier-protein] S-malonyltransferase (EC 2.3.1.39)	43		DEG10370188; DEG10010117; DEG10210182; DEG10250495; DEG10400372; DEG10220034;DEG10200209; DEG10270320; DEG10120297; DEG10270469; DEG10270428; DEG10050074;DEG10030392; DEG10270361; DEG10070019; DEG10180179; DEG10280020; DEG10250351;DEG10320112; DEG10110072; DEG10100288; DEG10310011; DEG10170143; DEG10250350;DEG10100599; DEG10330120; DEG10390015; DEG10250743; DEG10100287; DEG10230036;DEG10240199; D…
HSERO_RS21805	Hsero_4362	atpD	ATP synthase F1 subcomplex beta subunit	45		DEG10030559; DEG10380085; DEG10200418; DEG10310006; DEG10060328; DEG10150334;DEG10200416; DEG10080206; DEG10120357; DEG10400094; DEG10120359; DEG10210080;DEG10130026; DEG10410045; DEG10350417; DEG10380087; DEG10290397; DEG10290395;DEG10130028; DEG10270237; DEG10250245; DEG10400598; DEG10280104; DEG10280102;DEG10410043; DEG10240358; DEG10240356; DEG10250243; DEG10100205; DEG10100207;DEG10060330; D…
HSERO_RS01635	Hsero_0330	ftsI	peptidoglycan synthetase FtsI (EC 2.4.1.129)	46		DEG10330155; DEG10130459; DEG10240104; DEG10410234; DEG10070129; DEG10310081;DEG10050014; DEG10380187; DEG10030196; DEG10340446; DEG10220116; DEG10210169;DEG10240391; DEG10370173; DEG10270380; DEG10230245; DEG10200351; DEG10180015;DEG10320012; DEG10290100; DEG10250413; DEG10170126; DEG10360177; DEG10340065;DEG10290370; DEG10200189; DEG10160152; DEG10350465; DEG10410445; DEG10010101;DEG10400156; D…
HSERO_RS01660	Hsero_0335	ftsW	cell division-specific peptidoglycan biosynthesis regulator FtsW	46		DEG10240109; DEG10200190; DEG10290365; DEG10330017; DEG10030195; DEG10330156;DEG10230246; DEG10160016; DEG10010260; DEG10400278; DEG10290099; DEG10340445;DEG10190013; DEG10280456; DEG10240005; DEG10370070; DEG10230208; DEG10130041;DEG10070057; DEG10320017; DEG10100326; DEG10180018; DEG10360176; DEG10030480;DEG10070041; DEG10160153; DEG10410441; DEG10150252; DEG10310133; DEG10270377;DEG10180108; D…
HSERO_RS23330	Hsero_4665	mrdA	cell division protein FtsI	46		DEG10330155; DEG10130459; DEG10030196; DEG10070129; DEG10310081; DEG10050014;DEG10380187; DEG10340446; DEG10400156; DEG10210169; DEG10240391; DEG10240104;DEG10370173; DEG10320012; DEG10230245; DEG10200351; DEG10180015; DEG10270380;DEG10290100; DEG10250413; DEG10170126; DEG10360177; DEG10340065; DEG10160152;DEG10200189; DEG10290370; DEG10350465; DEG10410445; DEG10010101; DEG10220116;DEG10120151; D…
HSERO_RS04365	Hsero_0870	rpoD	RNA polymerase, sigma 70 subunit, RpoD	47		DEG10130359; DEG10240368; DEG10050170; DEG10120214; DEG10230066; DEG10290383;DEG10330297; DEG10240025; DEG10100429; DEG10010178; DEG10210087; DEG10160217;DEG10030098; DEG10340317; DEG10060210; DEG10150019; DEG10330220; DEG10400175;DEG10180521; DEG10200376; DEG10360017; DEG10020169; DEG10200372; DEG10370091;DEG10320295; DEG10140168; DEG10170207; DEG10380092; DEG10410099; DEG10390074;DEG10130183; D…
HSERO_RS20735	Hsero_4150	rpoH	RNA polymerase, sigma 32 subunit, RpoH	47		DEG10130359; DEG10240368; DEG10050170; DEG10120214; DEG10230066; DEG10330297;DEG10240025; DEG10100429; DEG10010178; DEG10210087; DEG10160217; DEG10150019;DEG10340317; DEG10060210; DEG10030098; DEG10330220; DEG10400175; DEG10180521;DEG10200376; DEG10360017; DEG10020169; DEG10200372; DEG10370091; DEG10320295;DEG10140168; DEG10390074; DEG10380092; DEG10320248; DEG10410217; DEG10130183;DEG10100430; D…
HSERO_RS01640	Hsero_0331	murE	UDP-N-acetylmuramoylalanyl-D-glutamate--2,6-diaminopimelate ligase (EC 6.3.2.13)	49		DEG10130457; DEG10380166; DEG10240108; DEG10290368; DEG10290369; DEG10240106;DEG10240105; DEG10130458; DEG10220249; DEG10400378; DEG10230225; DEG10190010;DEG10400459; DEG10280455; DEG10220117; DEG10280459; DEG10070075; DEG10370152;DEG10200350; DEG10130040; DEG10180016; DEG10320013; DEG10170105; DEG10250411;DEG10250412; DEG10100329; DEG10030482; DEG10120133; DEG10340064; DEG10150255;DEG10150254; D…
HSERO_RS19780	Hsero_3958		two component transcriptional regulator, winged helix family	49		DEG10030155; DEG10170009; DEG10380148; DEG10200470; DEG10080191; DEG10340401;DEG10300014; DEG10300012; DEG10250148; DEG10010263; DEG10350236; DEG10360095;DEG10410514; DEG10270578; DEG10410071; DEG10300096; DEG10400471; DEG10250167;DEG10380065; DEG10280043; DEG10210141; DEG10200371; DEG10280376; DEG10130462;DEG10200335; DEG10100273; DEG10410382; DEG10230052; DEG10050626; DEG10230116;DEG10250641; D…
HSERO_RS21815	Hsero_4364	atpA	ATP synthase F1 subcomplex alpha subunit	49		DEG10030559; DEG10380085; DEG10200418; DEG10380087; DEG10060328; DEG10150334;DEG10200416; DEG10360331; DEG10120357; DEG10230082; DEG10120359; DEG10210080;DEG10130026; DEG10250245; DEG10350417; DEG10310006; DEG10290397; DEG10350419;DEG10340350; DEG10130028; DEG10400094; DEG10410045; DEG10140165; DEG10400598;DEG10280104; DEG10280102; DEG10250243; DEG10100207; DEG10240356; DEG10410043;DEG10100205; D…
HSERO_RS23335	Hsero_4666	ftsW	cell elongation-specific peptidoglycan biosynthesis regulator RodA	49		DEG10330156; DEG10200190; DEG10240005; DEG10330017; DEG10030195; DEG10240109;DEG10270377; DEG10010260; DEG10230208; DEG10290099; DEG10340445; DEG10190013;DEG10070057; DEG10280456; DEG10290365; DEG10230246; DEG10400278; DEG10130041;DEG10280078; DEG10390107; DEG10320017; DEG10100326; DEG10180018; DEG10360176;DEG10030480; DEG10070041; DEG10160153; DEG10380069; DEG10410441; DEG10220186;DEG10150252; D…
HSERO_RS01685	Hsero_0340	ftsA	cell division protein FtsA	51		DEG10290361; DEG10240007; DEG10400077; DEG10030476; DEG10150262; DEG10340058;DEG10150249; DEG10310087; DEG10280450; DEG10230204; DEG10190017; DEG10160020;DEG10230243; DEG10110012; DEG10340449; DEG10350009; DEG10350377; DEG10410089;DEG10390105; DEG10240216; DEG10160241; DEG10370158; DEG10390072; DEG10020109;DEG10380171; DEG10200186; DEG10190198; DEG10330021; DEG10290351; DEG10240114;DEG10180486; D…
HSERO_RS00340	Hsero_0069	ntrX	two component response regulator protein	53		DEG10030155; DEG10170009; DEG10250167; DEG10380148; DEG10240004; DEG10100273;DEG10080191; DEG10340401; DEG10300014; DEG10380065; DEG10010263; DEG10350236;DEG10360095; DEG10410514; DEG10270578; DEG10410472; DEG10280325; DEG10260070;DEG10300096; DEG10270162; DEG10200470; DEG10350008; DEG10250148; DEG10310158;DEG10210141; DEG10200371; DEG10130462; DEG10410382; DEG10230052; DEG10050626;DEG10260034; D…
HSERO_RS09615	Hsero_1927	fabF1	3-oxoacyl-[acyl-carrier-protein] synthase II	54		DEG10370186; DEG10330070; DEG10100377; DEG10100360; DEG10270469; DEG10100406;DEG10210180; DEG10250495; DEG10270429; DEG10270320; DEG10190137; DEG10130143;DEG10160068; DEG10270207; DEG10290272; DEG10410247; DEG10410246; DEG10110135;DEG10220368; DEG10270361; DEG10100287; DEG10200212; DEG10250351; DEG10250350;DEG10170099; DEG10100288; DEG10390220; DEG10200466; DEG10100361; DEG10120300;DEG10100599; D…
HSERO_RS15460	Hsero_3081	gltX	glutamyl-tRNA synthetase	54		DEG10050487; DEG10130234; DEG10030209; DEG10270537; DEG10230068; DEG10400619;DEG10220100; DEG10340318; DEG10050111; DEG10380029; DEG10150119; DEG10280365;DEG10220425; DEG10320075; DEG10210203; DEG10150191; DEG10360112; DEG10160067;DEG10370032; DEG10190138; DEG10410320; DEG10410321; DEG10020041; DEG10070232;DEG10180117; DEG10230162; DEG10140266; DEG10130461; DEG10330147; DEG10390054;DEG10360074; D…
HSERO_RS18065	Hsero_3620	glnS	glutaminyl-tRNA synthetase (EC 6.1.1.18)	54		DEG10050487; DEG10130234; DEG10030209; DEG10270537; DEG10230068; DEG10160144;DEG10220100; DEG10340318; DEG10050111; DEG10190138; DEG10150119; DEG10280365;DEG10220425; DEG10320075; DEG10210203; DEG10150191; DEG10360112; DEG10160067;DEG10370032; DEG10180117; DEG10410320; DEG10410321; DEG10020041; DEG10360074;DEG10230162; DEG10140266; DEG10130461; DEG10330147; DEG10390054; DEG10070232;DEG10100479; D…
HSERO_RS23315	Hsero_4662	mreB	rod shape-determining protein MreB	54		DEG10170214; DEG10240007; DEG10400077; DEG10290207; DEG10150262; DEG10250060;DEG10220194; DEG10380203; DEG10400671; DEG10240157; DEG10160001; DEG10360275;DEG10350377; DEG10210188; DEG10200006; DEG10270062; DEG10330001; DEG10080013;DEG10160241; DEG10020173; DEG10330244; DEG10340449; DEG10350009; DEG10410089;DEG10390105; DEG10240216; DEG10130207; DEG10100038; DEG10280144; DEG10200186;DEG10050129; D…
HSERO_RS18440	Hsero_3695	gyrA	DNA gyrase subunit A (EC 5.99.1.3)	55		DEG10060003; DEG10390044; DEG10200196; DEG10290228; DEG10320187; DEG10170177;DEG10120126; DEG10120318; DEG10170005; DEG10330078; DEG10200197; DEG10270005;DEG10020150; DEG10150117; DEG10180351; DEG10160208; DEG10190132; DEG10180449;DEG10020004; DEG10140142; DEG10370111; DEG10110131; DEG10280495; DEG10280027;DEG10210120; DEG10210122; DEG10230048; DEG10290331; DEG10390108; DEG10130327;DEG10140048; D…
HSERO_RS13990	Hsero_2785	prfB	bacterial peptide chain release factor 2 (bRF-2)	56		DEG10340132; DEG10170297; DEG10230286; DEG10340070; DEG10400547; DEG10210114;DEG10010242; DEG10100500; DEG10050564; DEG10270559; DEG10220446; DEG10250614;DEG10130286; DEG10200238; DEG10220263; DEG10370126; DEG10350279; DEG10320232;DEG10060216; DEG10330201; DEG10070056; DEG10030423; DEG10370075; DEG10170071;DEG10140028; DEG10070038; DEG10020065; DEG10410133; DEG10360152; DEG10150279;DEG10100198; D…
HSERO_RS18370	Hsero_3681	dnaX	DNA polymerase III subunit gamma/tau	56		DEG10170021; DEG10160163; DEG10170024; DEG10380161; DEG10030223; DEG10220190;DEG10160114; DEG10330116; DEG10270640; DEG10060340; DEG10250711; DEG10340444;DEG10240273; DEG10320058; DEG10140019; DEG10400233; DEG10270651; DEG10210104;DEG10360058; DEG10190054; DEG10020026; DEG10320116; DEG10070050; DEG10270630;DEG10370052; DEG10410135; DEG10250696; DEG10190092; DEG10330166; DEG10230084;DEG10130241; D…
HSERO_RS21365	Hsero_4275	prfA	peptide chain release factor 1	56		DEG10340132; DEG10160089; DEG10230286; DEG10340070; DEG10400547; DEG10210114;DEG10360257; DEG10100500; DEG10050564; DEG10170297; DEG10220446; DEG10250614;DEG10130286; DEG10200238; DEG10220263; DEG10350279; DEG10320232; DEG10060216;DEG10330201; DEG10070056; DEG10140028; DEG10370075; DEG10170071; DEG10070038;DEG10020065; DEG10410133; DEG10360152; DEG10150279; DEG10100198; DEG10270559;DEG10120325; D…
HSERO_RS00015	Hsero_0003	gyrB	DNA gyrase subunit B (EC 5.99.1.3)	61		DEG10030490; DEG10340055; DEG10390042; DEG10060002; DEG10170004; DEG10270004;DEG10170176; DEG10120327; DEG10190175; DEG10050551; DEG10410003; DEG10200287;DEG10410265; DEG10350001; DEG10230200; DEG10220076; DEG10370110; DEG10020003;DEG10130002; DEG10140141; DEG10250003; DEG10020149; DEG10160209; DEG10370077;DEG10210123; DEG10290006; DEG10290333; DEG10030004; DEG10320307; DEG10240353;DEG10280496; D…
HSERO_RS01850	Hsero_0373	ffh	signal recognition particle subunit FFH/SRP54 (srp54)	62		DEG10240125; DEG10210115; DEG10390019; DEG10380142; DEG10330294; DEG10380066;DEG10280268; DEG10060239; DEG10070070; DEG10400440; DEG10350024; DEG10110193;DEG10320217; DEG10280321; DEG10070065; DEG10370131; DEG10080130; DEG10020123;DEG10160183; DEG10340351; DEG10020124; DEG10230083; DEG10320298; DEG10230049;DEG10210140; DEG10180523; DEG10180407; DEG10330185; DEG10190158; DEG10120191;DEG10030109; D…
HSERO_RS20715	Hsero_4146	ftsY	signal recognition particle GTPase involved in cell division protein	62		DEG10230049; DEG10210115; DEG10270524; DEG10240026; DEG10330294; DEG10280268;DEG10060239; DEG10070070; DEG10400440; DEG10350024; DEG10110193; DEG10200459;DEG10280321; DEG10020124; DEG10350369; DEG10370131; DEG10080130; DEG10020123;DEG10160183; DEG10340351; DEG10380066; DEG10230083; DEG10170147; DEG10240125;DEG10210140; DEG10180523; DEG10180407; DEG10320298; DEG10190240; DEG10120191;DEG10140264; D…
HSERO_RS01830	Hsero_0370	proS	prolyl-tRNA synthetase (EC 6.1.1.15)	63		DEG10030594; DEG10370181; DEG10240124; DEG10030179; DEG10220196; DEG10010134;DEG10340293; DEG10400677; DEG10220203; DEG10360094; DEG10350370; DEG10160093;DEG10080016; DEG10120270; DEG10010006; DEG10160049; DEG10340211; DEG10140065;DEG10380220; DEG10380064; DEG10130123; DEG10370065; DEG10110078; DEG10050493;DEG10180054; DEG10400492; DEG10170248; DEG10070134; DEG10290274; DEG10170161;DEG10120305; D…
HSERO_RS09605	Hsero_1925	fabG	3-oxoacyl-[acyl-carrier-protein] reductase (EC 1.1.1.100)	68		DEG10370187; DEG10330119; DEG10100217; DEG10110097; DEG10200465; DEG10240226;DEG10150130; DEG10150072; DEG10120274; DEG10230004; DEG10120252; DEG10020085;DEG10160104; DEG10400030; DEG10120206; DEG10210181; DEG10190110; DEG10250492;DEG10010118; DEG10340259; DEG10410369; DEG10270613; DEG10020120; DEG10050073;DEG10120298; DEG10030391; DEG10220452; DEG10050637; DEG10250352; DEG10100287;DEG10280021; D…
HSERO_RS09880	Hsero_1977	thrS	threonyl-tRNA synthetase (EC 6.1.1.3)/Ser-tRNA(Thr) hydrolase (EC 3.1.1.-)	68		DEG10030594; DEG10370210; DEG10220278; DEG10130123; DEG10060308; DEG10120270;DEG10220196; DEG10170161; DEG10320224; DEG10400677; DEG10360094; DEG10250516;DEG10100421; DEG10160188; DEG10080016; DEG10350227; DEG10160049; DEG10340211;DEG10200338; DEG10130387; DEG10030179; DEG10380220; DEG10380064; DEG10210142;DEG10320048; DEG10110078; DEG10050493; DEG10110153; DEG10180054; DEG10400492;DEG10170248; D…
HSERO_RS09665	Hsero_1937	era	GTP-binding ERA protein	71		DEG10200195; DEG10410374; DEG10030494; DEG10130311; DEG10130096; DEG10170194;DEG10390005; DEG10100373; DEG10280349; DEG10150241; DEG10400402; DEG10120258;DEG10310082; DEG10070211; DEG10370143; DEG10170210; DEG10350005; DEG10230249;DEG10340440; DEG10360036; DEG10240278; DEG10140144; DEG10380040; DEG10220019;DEG10220018; DEG10180396; DEG10140009; DEG10360159; DEG10170349; DEG10210085;DEG10180380; D…
HSERO_RS01645	Hsero_0332	murF	UDP-N-acetylmuramoyl-tripeptide--D-alanyl-D-alanine ligase (EC 6.3.2.10)	72		DEG10130457; DEG10380166; DEG10340078; DEG10160018; DEG10330014; DEG10290368;DEG10290369; DEG10240106; DEG10240105; DEG10200344; DEG10180020; DEG10220249;DEG10010070; DEG10230209; DEG10400378; DEG10330019; DEG10050407; DEG10230225;DEG10220247; DEG10020229; DEG10190010; DEG10190012; DEG10190015; DEG10220117;DEG10050055; DEG10280459; DEG10280458; DEG10200350; DEG10110010; DEG10370152;DEG10180017; D…
HSERO_RS13995	Hsero_2786	lysS	lysyl-tRNA synthetase, class II (EC 6.1.1.6)	72		DEG10230041; DEG10290198; DEG10390020; DEG10160082; DEG10230108; DEG10120021;DEG10270474; DEG10160197; DEG10110221; DEG10150090; DEG10290095; DEG10060109;DEG10030264; DEG10130158; DEG10100563; DEG10010153; DEG10010018; DEG10220240;DEG10020181; DEG10270631; DEG10110114; DEG10400330; DEG10380068; DEG10380229;DEG10280009; DEG10350040; DEG10320174; DEG10320231; DEG10370220; DEG10330200;DEG10060025; D…
HSERO_RS14780	Hsero_2949	der	GTP-binding protein	74		DEG10130096; DEG10400041; DEG10380059; DEG10030494; DEG10130311; DEG10200195;DEG10170194; DEG10390005; DEG10100373; DEG10120239; DEG10120258; DEG10010182;DEG10150241; DEG10400402; DEG10240204; DEG10280349; DEG10310082; DEG10220018;DEG10050356; DEG10350005; DEG10230249; DEG10060268; DEG10360036; DEG10240278;DEG10160061; DEG10180560; DEG10380040; DEG10220019; DEG10070211; DEG10180396;DEG10140009; D…
HSERO_RS01670	Hsero_0337	murC	UDP-N-acetylmuramate--L-alanine ligase (EC 6.3.2.8)	76		DEG10130457; DEG10290363; DEG10270378; DEG10240108; DEG10330019; DEG10030478;DEG10330014; DEG10330016; DEG10400420; DEG10220249; DEG10050409; DEG10290366;DEG10050407; DEG10230225; DEG10400459; DEG10020229; DEG10230206; DEG10190012;DEG10190015; DEG10050055; DEG10410439; DEG10220119; DEG10380041; DEG10230209;DEG10130040; DEG10130482; DEG10180017; DEG10170291; DEG10100327; DEG10250412;DEG10170128; D…
HSERO_RS00555	Hsero_0111	fusA	elongation factor G1	79		DEG10210136; DEG10010033; DEG10130313; DEG10340492; DEG10230160; DEG10380190;DEG10170048; DEG10170049; DEG10050638; DEG10020086; DEG10020099; DEG10060366;DEG10220422; DEG10010032; DEG10410411; DEG10110190; DEG10280185; DEG10100449;DEG10170166; DEG10350413; DEG10100100; DEG10270119; DEG10180509; DEG10180568;DEG10130146; DEG10370036; DEG10340483; DEG10390199; DEG10370177; DEG10370071;DEG10140160; D…
HSERO_RS00990	Hsero_0199	aspS	aspartyl-tRNA synthetase (EC 6.1.1.12)	79		DEG10230041; DEG10290198; DEG10390020; DEG10160082; DEG10230108; DEG10130158;DEG10270474; DEG10070142; DEG10110221; DEG10160126; DEG10150090; DEG10140304;DEG10290095; DEG10060109; DEG10030264; DEG10370220; DEG10100563; DEG10010153;DEG10340426; DEG10180315; DEG10330200; DEG10120021; DEG10020181; DEG10270631;DEG10140128; DEG10400330; DEG10380068; DEG10380229; DEG10070078; DEG10280009;DEG10350040; D…
HSERO_RS07055	Hsero_1404	ileS	Isoleucyl-tRNA synthetase (EC 6.1.1.5)	99		DEG10330352; DEG10290306; DEG10160148; DEG10240062; DEG10230300; DEG10340272;DEG10280301; DEG10130006; DEG10290105; DEG10170264; DEG10210040; DEG10030147;DEG10060284; DEG10400629; DEG10120117; DEG10020031; DEG10070203; DEG10220258;DEG10180006; DEG10170025; DEG10310102; DEG10010110; DEG10020186; DEG10120108;DEG10170240; DEG10360173; DEG10390099; DEG10320349; DEG10210063; DEG10050455;DEG10010218; D…
HSERO_RS02980	Hsero_0595	leuS	leucyl-tRNA synthetase (EC 6.1.1.4)	100		DEG10330352; DEG10160148; DEG10240062; DEG10020210; DEG10230300; DEG10280301;DEG10130006; DEG10170264; DEG10210040; DEG10030147; DEG10060284; DEG10170240;DEG10160079; DEG10070203; DEG10220258; DEG10180006; DEG10320184; DEG10170025;DEG10310102; DEG10010110; DEG10010218; DEG10120108; DEG10120199; DEG10360173;DEG10390099; DEG10320349; DEG10210063; DEG10250186; DEG10240137; DEG10380176;DEG10270449; D…
HSERO_RS13945	Hsero_2777	lolD	lipoprotein release ABC transporter ATPase	100		DEG10030734; DEG10340077; DEG10330114; DEG10330295; DEG10100381; DEG10100446;DEG10020083; DEG10270222; DEG10250225; DEG10080054; DEG10130324; DEG10350194;DEG10150123; DEG10180246; DEG10300009; DEG10050262; DEG10260086; DEG10050394;DEG10360106; DEG10050060; DEG10400349; DEG10320118; DEG10410336; DEG10030320;DEG10240281; DEG10290200; DEG10060049; DEG10250613; DEG10270176; DEG10370038;DEG10370226; D…
HSERO_RS17800	Hsero_3566	msbA	multidrug ABC transporter ATPase/permease	100		DEG10030734; DEG10100216; DEG10320118; DEG10100215; DEG10330114; DEG10330295;DEG10100381; DEG10100446; DEG10320088; DEG10250225; DEG10350153; DEG10360293;DEG10250335; DEG10250334; DEG10320087; DEG10150123; DEG10180246; DEG10300009;DEG10050262; DEG10260086; DEG10360106; DEG10050060; DEG10400349; DEG10190094;DEG10410486; DEG10330135; DEG10110217; DEG10080223; DEG10370038; DEG10370226;DEG10370225; D…
HSERO_RS17995	Hsero_3604	infB	bacterial translation initiation factor 2 (bIF-2)	100		DEG10150286; DEG10020086; DEG10210198; DEG10400507; DEG10100449; DEG10350413;DEG10270224; DEG10180508; DEG10250229; DEG10160061; DEG10110170; DEG10320198;DEG10340049; DEG10100190; DEG10120051; DEG10060114; DEG10120365; DEG10360266;DEG10350405; DEG10350406; DEG10180471; DEG10400223; DEG10400224; DEG10250133;DEG10250132; DEG10020174; DEG10140150; DEG10030135; DEG10250457; DEG10380190;DEG10340492; D…
HSERO_RS19850	Hsero_3972		ABC transporter ATPase	100		DEG10340077; DEG10330114; DEG10330295; DEG10180114; DEG10050394; DEG10350028;DEG10220139; DEG10270222; DEG10250225; DEG10400139; DEG10120209; DEG10350194;DEG10150123; DEG10180246; DEG10300009; DEG10260086; DEG10180475; DEG10350210;DEG10360106; DEG10050060; DEG10400349; DEG10320118; DEG10020078; DEG10170084;DEG10350332; DEG10370038; DEG10370226; DEG10370225; DEG10200234; DEG10070144;DEG10320297; D…
