# Supplementary material for: Essential Genes for In Vitro Growth of the Endophyte Herbaspirillum seropedicae SmR1 as Revealed by Transposon Insertion Site Sequencing
Source: Appl Environ Microbiol. 2016 Oct 27;82(22):6664–71. doi: 10.1128/AEM.02281-16 (PMC5086560; doi:10.1128/AEM.02281-16)
Supplement: Supplemental material [file AEM.02281-16_zam999117516sd5.xlsx]

## Sheet: Sheet1
Table S4. Essential genes of H. seropedicae SmR1 with no homologs in DEG				Genes encoding transcriptional regulators or related to transcriptional genes
Locus_tag	Historical locus_tag	Gene	Product Name	COG	Pfam
HSERO_RS03750	Hsero_0751	-	hypothetical protein
HSERO_RS04025	Hsero_0804	-	hypothetical protein
HSERO_RS04720	Hsero_0943	-	hypothetical protein
HSERO_RS05140	Hsero_1027	-	MarR family transcription regulator protein	COG1846 - DNA-binding transcriptional regulator, MarR family	pfam12802 - MarR_2
HSERO_RS05440	Hsero_1086	-	Cro/CI family transcription regulator
HSERO_RS05540	Hsero_1104	-	cytochrome c551/c552 transmembrane protein	COG4654 - Cytochrome c551/c552	pfam00034 - Cytochrom_C
HSERO_RS06400	Hsero_1274	-	hypothetical protein
HSERO_RS06505	Hsero_1299	-	hypothetical protein
HSERO_RS10510	Hsero_2104	-	hypothetical protein	COG2944 - DNA-binding transcriptional regulator YiaG, XRE-type HTH domain	pfam01381 - HTH_3
HSERO_RS10700	Hsero_2142	-	hypothetical protein		pfam13663 - DUF4148
HSERO_RS11050	Hsero_2213	ldcA	microcin C7 resistance protein	COG1619 - Muramoyltetrapeptide carboxypeptidase LdcA (peptidoglycan recycling)	pfam02016 - Peptidase_S66
HSERO_RS11790	Hsero_2356	-	phage protein		pfam01381 - HTH_3
HSERO_RS11955	Hsero_2392	-	heat shock protein Hsp20	COG0071 - Molecular chaperone IbpA, HSP20 family	pfam00011 - HSP20
HSERO_RS12080	Hsero_2418	-	hypothetical protein		pfam13490 - zf-HC2
HSERO_RS13505	Hsero_2691	-	hypothetical protein		pfam14070 - YjfB_motility
HSERO_RS14105	Hsero_2810	-	hypothetical protein
HSERO_RS15425	Hsero_3074	-	hypothetical protein
HSERO_RS15510	Hsero_3091	-	hypothetical protein		pfam11943 - DUF3460
HSERO_RS15845	Hsero_3159	-	Uracil-DNA glycosylase (EC 3.2.2.-)	COG0692 - Uracil DNA glycosylase
HSERO_RS16390	Hsero_3275	-	Beta-barrel assembly machine subunit BamC	COG3317 - Uncharacterized lipoprotein	pfam06804 - Lipoprotein_18
HSERO_RS16455	Hsero_3288	-	lipoprotein	COG3147 - Cell division protein DedD (periplasmic protein involved in septation)	pfam05036 - SPOR
HSERO_RS18150	Hsero_3637	-	hypothetical protein
HSERO_RS19500	Hsero_3906	-	oxidoreductase	COG0247 - Fe-S oxidoreductase	pfam02913 - FAD-oxidase_Cpfam13183 - Fer4_8pfam11880 - DUF3400pfam12447 - DUF3683pfam01565 - FAD_binding_4pfam02754 - CCG
HSERO_RS22120	Hsero_4425	-	AsnC family transcription regulator protein	COG1522 - DNA-binding transcriptional regulator, Lrp family	pfam01037 - AsnC_trans_regpfam13412 - HTH_24
HSERO_RS22890	Hsero_4580	-	hypothetical protein		pfam13663 - DUF4148
